# Supplementary material for: 2-Chloro-N-[(2-methyl­phen­yl)sulfon­yl]acetamide
Source: Acta Crystallogr Sect E Struct Rep Online. 2011 Feb 2;67(Pt 3):o549. doi: 10.1107/S1600536811003655 (PMC3051983; doi:10.1107/S1600536811003655)
Supplement: Supplementary file 2 [file e-67-0o549-Isup2.hkl]

# 
# h,k,l, Fc-squared, Fo-squared, sigma(Fo-squared) and status flag 
# 
data_I
_shelx_title ' SA79 P-1' 
_shelx_refln_list_code          4 
_shelx_F_calc_maximum       94.34 
_exptl_crystal_F_000       256.00 
_reflns_d_resolution_high  0.8381 
 
loop_ 
 _symmetry_equiv_pos_as_xyz 
 'x, y, z' 
 '-x, -y, -z' 
 
_cell_length_a     7.4439 
_cell_length_b     7.5195 
_cell_length_c    10.5190 
_cell_angle_alpha  93.640 
_cell_angle_beta  109.720 
_cell_angle_gamma 102.520 
 
_shelx_F_squared_multiplier     1.000 
 
loop_ 
 _refln_index_h 
 _refln_index_k 
 _refln_index_l 
 _refln_F_squared_calc 
 _refln_F_squared_meas 
 _refln_F_squared_sigma 
 _refln_observed_status 
   1   0   0     2195.21     2083.31    219.50 o 
   2   0   0     4561.57     4529.33    694.75 o 
   3   0   0       91.83       68.77     10.74 o 
   4   0   0        1.46        0.67      0.46 o 
   5   0   0      136.13      131.53     35.33 o 
   6   0   0      213.48      188.41     61.19 o 
   7   0   0        0.02        0.37      0.28 o 
   8   0   0       41.32       36.23     13.49 o 
  -8   1   0        2.49        2.45      0.99 o 
  -7   1   0        0.28        0.22      0.59 o 
  -6   1   0       32.48       26.25     13.71 o 
  -5   1   0       50.57       35.99     16.63 o 
  -4   1   0      127.96      110.00     50.39 o 
  -3   1   0       22.43       12.84      5.83 o 
  -2   1   0       27.90       36.30      4.68 o 
  -1   1   0       95.78       64.90      0.80 o 
   0   1   0      658.26      577.12      3.45 o 
   1   1   0     1909.56     2023.08     49.41 o 
   2   1   0      628.55      660.83     61.11 o 
   3   1   0      204.42      217.62     25.16 o 
   4   1   0      452.81      438.43     77.81 o 
   5   1   0       17.55       15.52      2.64 o 
   6   1   0      113.87      104.23     26.72 o 
   7   1   0        6.68        7.56      1.72 o 
  -8   2   0       37.41       25.51     11.05 o 
  -7   2   0        0.95        1.26      0.60 o 
  -6   2   0      107.27       80.21     41.16 o 
  -5   2   0       70.48       57.02     23.38 o 
  -4   2   0        3.27        4.21      0.98 o 
  -3   2   0      503.17      490.10     42.39 o 
  -2   2   0      497.85      423.62      1.64 o 
  -1   2   0     1011.42      895.26     31.87 o 
   0   2   0      102.49      122.85      0.66 o 
   1   2   0     1342.86     1323.77     15.04 o 
   2   2   0      194.37      220.90      3.90 o 
   3   2   0       24.74       18.94      2.08 o 
   4   2   0      318.33      336.66     41.48 o 
   5   2   0       18.85       21.03      3.59 o 
   6   2   0       20.71       19.79      3.25 o 
   7   2   0        0.10        0.59      0.34 o 
  -8   3   0        9.16        7.92      0.35 o 
  -7   3   0       70.69       61.98     17.16 o 
  -6   3   0       24.73       21.57      5.76 o 
  -5   3   0      120.88      100.67     17.14 o 
  -4   3   0      226.22      197.12     22.04 o 
  -3   3   0      284.55      306.19      6.41 o 
  -2   3   0     1255.71     1078.65     38.23 o 
  -1   3   0     1268.14     1209.01     17.37 o 
   0   3   0      698.47      633.71      7.82 o 
   1   3   0      118.23       88.95      0.98 o 
   2   3   0      122.58      136.78      3.37 o 
   3   3   0      412.06      424.29     16.72 o 
   4   3   0      184.01      200.44     14.53 o 
   5   3   0       13.64       13.80      1.45 o 
   6   3   0       19.46       22.05      5.11 o 
  -8   4   0       12.81       13.13      0.40 o 
  -7   4   0       29.05       28.68      0.81 o 
  -6   4   0       92.43       93.19     16.38 o 
  -5   4   0        6.22        7.17      0.84 o 
  -4   4   0       28.86       30.36      1.88 o 
  -3   4   0        3.26        3.50      0.19 o 
  -2   4   0       73.35       69.64      3.98 o 
  -1   4   0       16.06       15.48      0.55 o 
   0   4   0      189.29      179.90      1.19 o 
   1   4   0       66.23       67.35      0.76 o 
   2   4   0        0.96        1.52      0.26 o 
   3   4   0      139.24      136.92      1.32 o 
   4   4   0       76.09       70.65      4.39 o 
   5   4   0        0.71        0.40      0.23 o 
   6   4   0        5.16        4.61      0.83 o 
  -7   5   0       11.62       15.89      0.53 o 
  -6   5   0      298.19      339.04     25.51 o 
  -5   5   0      260.95      278.51     21.63 o 
  -4   5   0        0.05        3.20      0.37 o 
  -3   5   0      725.71      634.46     38.01 o 
  -2   5   0      758.63      651.69      8.21 o 
  -1   5   0      149.47      136.86      2.00 o 
   0   5   0      255.70      224.06      1.86 o 
   1   5   0        2.19        2.80      0.29 o 
   2   5   0       65.10       62.55      5.54 o 
   3   5   0      343.41      323.19     21.21 o 
   4   5   0       31.18       27.88      3.95 o 
   5   5   0       34.12       39.58      7.34 o 
  -7   6   0        0.04        0.06      0.36 o 
  -6   6   0       10.71       12.23      1.73 o 
  -5   6   0       36.29       36.37      4.53 o 
  -4   6   0       60.67       65.27      3.55 o 
  -3   6   0       34.53       33.44      1.06 o 
  -2   6   0      634.22      574.07      3.55 o 
  -1   6   0       73.97       69.87      1.90 o 
   0   6   0      162.47      134.86      7.14 o 
   1   6   0      185.21      161.39     10.66 o 
   2   6   0        8.34        8.62      0.89 o 
   3   6   0       78.90       70.46      7.19 o 
   4   6   0       39.84       38.36      4.77 o 
  -6   7   0       79.35       90.51      8.16 o 
  -5   7   0       20.34       22.91      1.97 o 
  -4   7   0        0.31        0.75      0.24 o 
  -3   7   0       62.36       64.39      0.95 o 
  -2   7   0       53.31       54.53      3.05 o 
  -1   7   0        4.51        4.85      0.28 o 
   0   7   0       47.94       43.77      2.17 o 
   1   7   0       51.81       49.04      2.22 o 
   2   7   0       16.55       13.95      0.37 o 
   3   7   0        0.73        0.50      0.17 o 
  -5   8   0       95.38      113.48      5.51 o 
  -4   8   0      117.36      126.43      1.79 o 
  -3   8   0       48.88       57.20      1.24 o 
  -2   8   0      145.26      150.09      4.13 o 
  -1   8   0       15.52       18.45      0.40 o 
   0   8   0        0.91        1.19      0.24 o 
   1   8   0      144.53      157.64      5.02 o 
  -2  -8   1        0.14        0.09      0.17 o 
  -1  -8   1      109.90      110.72      3.07 o 
   0  -8   1       43.81       42.23      1.30 o 
   1  -8   1        7.35        6.39      0.40 o 
   2  -8   1        8.78       10.64      0.32 o 
   3  -8   1       50.34       56.15      2.13 o 
   4  -8   1        0.35        1.38      0.38 o 
   5  -8   1        1.69        3.07      0.22 o 
  -3  -7   1      107.36      119.53      9.97 o 
  -2  -7   1      176.10      184.04     12.35 o 
  -1  -7   1       75.94       85.16      3.05 o 
   0  -7   1      306.30      331.78     11.17 o 
   1  -7   1       28.39       28.72      0.59 o 
   2  -7   1       80.96       94.62      2.16 o 
   3  -7   1      345.54      364.07     13.12 o 
   4  -7   1       97.07      105.95      5.92 o 
   5  -7   1       38.40       40.39      4.64 o 
   6  -7   1       82.54       94.05     10.78 o 
  -4  -6   1        9.19        8.32      0.31 o 
  -3  -6   1       41.70       35.50      0.74 o 
  -2  -6   1        2.74        2.00      0.27 o 
  -1  -6   1        7.53        7.50      0.57 o 
   0  -6   1        1.21        1.34      0.21 o 
   1  -6   1       96.77       91.09      1.67 o 
   2  -6   1       35.72       37.45      0.98 o 
   3  -6   1      140.17      150.37      9.52 o 
   4  -6   1       47.14       47.87      3.87 o 
   5  -6   1       12.86       15.26      1.86 o 
   6  -6   1       23.38       25.72      3.26 o 
   7  -6   1       32.82       42.53      0.82 o 
  -5  -5   1      108.90      102.87     14.64 o 
  -4  -5   1       20.12       17.59      2.10 o 
  -3  -5   1      412.80      346.64     26.12 o 
  -2  -5   1      134.15      112.14      7.61 o 
  -1  -5   1       92.38       73.02      1.76 o 
   0  -5   1       45.41       36.65      0.62 o 
   1  -5   1        4.24        5.01      0.42 o 
   2  -5   1      378.21      348.05     15.41 o 
   3  -5   1      649.59      658.30     55.21 o 
   4  -5   1        0.56        0.76      0.48 o 
   5  -5   1       68.21       68.86      5.59 o 
   6  -5   1       44.74       44.72      3.04 o 
   7  -5   1        0.09        0.08      0.37 o 
  -6  -4   1        0.25        0.15      0.18 o 
  -5  -4   1       61.27       61.79      7.30 o 
  -4  -4   1      120.04      116.97      9.28 o 
  -3  -4   1       17.60       15.42      0.57 o 
  -2  -4   1      170.67      154.47      5.42 o 
  -1  -4   1      323.62      276.31      3.72 o 
   0  -4   1      226.96      214.53      1.31 o 
   1  -4   1       86.67       58.61      0.65 o 
   2  -4   1       55.77       49.85      4.12 o 
   3  -4   1      460.54      464.26     20.66 o 
   4  -4   1      620.64      643.77     29.70 o 
   5  -4   1       10.51       11.07      1.70 o 
   6  -4   1      198.24      183.67     36.32 o 
   7  -4   1      117.22       98.26     24.91 o 
  -7  -3   1        2.36        2.41      0.67 o 
  -6  -3   1       33.84       30.52      6.18 o 
  -5  -3   1       66.52       61.78      7.18 o 
  -4  -3   1       24.31       23.95      2.62 o 
  -3  -3   1       12.52       12.53      0.42 o 
  -2  -3   1      128.92      135.42      1.02 o 
  -1  -3   1      285.07      268.73      1.48 o 
   0  -3   1      122.22      105.82      0.74 o 
   1  -3   1      494.16      389.69     13.62 o 
   2  -3   1       14.02       14.89      0.81 o 
   3  -3   1       34.32       37.30      0.93 o 
   4  -3   1        0.23        0.43      0.42 o 
   5  -3   1      120.74      123.35     17.85 o 
   6  -3   1       19.53       19.07      4.67 o 
   7  -3   1       84.50       77.51     19.90 o 
   8  -3   1       19.54       17.53      0.53 o 
  -7  -2   1        1.63        1.54      0.18 o 
  -6  -2   1       44.83       47.66     10.14 o 
  -5  -2   1      262.51      281.38     42.48 o 
  -4  -2   1       22.10       22.27      2.82 o 
  -3  -2   1      589.15      608.53     31.01 o 
  -2  -2   1      691.45      632.87      3.16 o 
  -1  -2   1      251.62      239.35      1.34 o 
   0  -2   1     6974.15     5056.53     39.50 o 
   1  -2   1     8343.82     8014.63    464.29 o 
   2  -2   1      557.62      521.32     28.68 o 
   3  -2   1      529.91      516.52     39.98 o 
   4  -2   1      170.63      193.31     23.35 o 
   5  -2   1      114.30      124.99     21.48 o 
   6  -2   1      115.16      105.43     23.43 o 
   7  -2   1       31.26       20.95      6.55 o 
   8  -2   1        7.43        7.52      2.98 o 
  -8  -1   1        2.87        3.18      0.81 o 
  -7  -1   1        1.43        1.69      0.63 o 
  -6  -1   1        0.02        0.02      0.28 o 
  -5  -1   1       28.46       31.97      8.00 o 
  -4  -1   1       10.82       14.67      2.78 o 
  -3  -1   1      729.48      739.10    101.90 o 
  -2  -1   1      795.67      739.02     48.33 o 
  -1  -1   1      234.24      189.62      3.95 o 
   0  -1   1      538.39      373.42      7.65 o 
   1  -1   1        6.80        8.98      0.31 o 
   2  -1   1     1322.61     1479.55     67.19 o 
   3  -1   1      534.25      579.07     44.74 o 
   4  -1   1      326.12      357.10     53.80 o 
   5  -1   1        9.50       10.16      1.34 o 
   6  -1   1      225.35      196.36     50.36 o 
   7  -1   1       23.96       18.54      5.66 o 
   8  -1   1        3.03        3.00      0.98 o 
  -8   0   1       48.30       41.29     15.98 o 
  -7   0   1       31.51       21.60     10.52 o 
  -6   0   1       18.20       17.95      8.69 o 
  -5   0   1      253.49      197.24     95.94 o 
  -4   0   1      182.72      163.33     83.44 o 
  -3   0   1     1115.11      791.52    414.56 o 
  -2   0   1     1445.95      602.78    462.69 o 
  -1   0   1      534.63      395.84     11.60 o 
   0   0   1     1557.09     1687.77      6.69 o 
   1   0   1        1.73        3.58      0.11 o 
   2   0   1      522.69      595.11     32.49 o 
   3   0   1      202.67      253.21     14.93 o 
   4   0   1        3.87        3.46      0.25 o 
   5   0   1       62.31       72.80     13.35 o 
   6   0   1       36.38       33.27      8.54 o 
   7   0   1        3.48        2.63      0.41 o 
  -8   1   1       13.22       10.14      5.10 o 
  -7   1   1      266.51      173.31    121.72 o 
  -6   1   1      103.86       65.75     54.58 o 
  -5   1   1      415.15      242.25    206.05 o 
  -4   1   1      378.83      175.41    175.10 o 
  -3   1   1        0.22        0.24      0.42 o 
  -2   1   1      208.91      136.71     11.81 o 
  -1   1   1     5814.04     6920.38     75.78 o 
   0   1   1       33.96       87.29      1.59 o 
   1   1   1     8900.84    10754.18     34.70 o 
   2   1   1      637.58      634.52     46.62 o 
   3   1   1     1112.17     1241.62    115.96 o 
   4   1   1      685.92      716.92     92.73 o 
   5   1   1        0.03        0.35      0.23 o 
   6   1   1       32.82       33.37      7.14 o 
   7   1   1       10.52       12.96      3.31 o 
  -8   2   1       12.89       12.60      0.41 o 
  -7   2   1       40.89       31.06     21.41 o 
  -6   2   1        2.43        1.27      0.72 o 
  -5   2   1        6.06       10.86      6.13 o 
  -4   2   1       44.10       28.45     22.35 o 
  -3   2   1      428.20      408.63      4.78 o 
  -2   2   1       20.79       21.97      0.70 o 
  -1   2   1      106.98      120.10      1.73 o 
   0   2   1       47.85       65.89      0.79 o 
   1   2   1      247.62      285.40      3.34 o 
   2   2   1      671.44      699.90      6.17 o 
   3   2   1      174.56      190.03     15.38 o 
   4   2   1      759.72      793.17     88.36 o 
   5   2   1      210.83      208.62     32.50 o 
   6   2   1       16.70       16.72      2.90 o 
   7   2   1       18.41       19.40      4.58 o 
  -8   3   1       24.24       23.74      0.69 o 
  -7   3   1      183.85      140.57     66.43 o 
  -6   3   1       26.27       19.09      9.79 o 
  -5   3   1      449.23      418.44     58.05 o 
  -4   3   1       16.07       22.60      0.74 o 
  -3   3   1       38.62       58.01      3.31 o 
  -2   3   1      181.35      151.60      3.83 o 
  -1   3   1      479.51      449.36     12.94 o 
   0   3   1     1280.21     1229.63      3.71 o 
   1   3   1      275.37      270.45      2.24 o 
   2   3   1      195.98      210.92      2.17 o 
   3   3   1       66.02       70.98      1.68 o 
   4   3   1      106.57      119.51     10.28 o 
   5   3   1       42.92       39.85      5.20 o 
   6   3   1        0.06        1.00      0.19 o 
  -8   4   1        0.12       -0.20      0.33 o 
  -7   4   1        0.94        1.45      0.40 o 
  -6   4   1        0.34        1.04      0.31 o 
  -5   4   1       22.61       27.08      2.12 o 
  -4   4   1      212.24      181.44     11.22 o 
  -3   4   1      229.19      220.54      8.29 o 
  -2   4   1       30.39       20.82      0.41 o 
  -1   4   1      317.69      297.87      1.56 o 
   0   4   1        7.92        9.29      0.43 o 
   1   4   1      310.33      305.70      3.90 o 
   2   4   1      157.76      166.53      3.83 o 
   3   4   1       81.97       86.89      3.51 o 
   4   4   1      145.77      142.88     10.65 o 
   5   4   1        2.14        2.74      0.36 o 
  -8   5   1       59.34       71.49      1.05 o 
  -7   5   1        0.48        0.98      0.35 o 
  -6   5   1      311.90      325.18     31.61 o 
  -5   5   1      124.14      104.98     11.07 o 
  -4   5   1       13.52       15.07      0.38 o 
  -3   5   1        6.82        8.12      0.29 o 
  -2   5   1      100.81       91.79      0.98 o 
  -1   5   1       77.81       87.83      1.40 o 
   0   5   1      149.07      137.56      1.23 o 
   1   5   1      102.17      106.67      2.96 o 
   2   5   1       12.71       12.39      0.60 o 
   3   5   1       78.44       70.45      4.19 o 
   4   5   1        8.24        6.58      0.73 o 
   5   5   1        9.30        6.69      0.96 o 
  -7   6   1      133.61      157.90      1.75 o 
  -6   6   1       49.88       55.92      4.10 o 
  -5   6   1      302.98      286.59     22.19 o 
  -4   6   1      627.32      546.81     16.12 o 
  -3   6   1       11.96       13.44      0.50 o 
  -2   6   1      546.10      470.80      5.83 o 
  -1   6   1      341.25      304.33      8.30 o 
   0   6   1        0.10        0.27      0.26 o 
   1   6   1       77.77       73.21      4.83 o 
   2   6   1      145.85      134.58      8.96 o 
   3   6   1        1.68        1.51      0.42 o 
   4   6   1       54.53       58.07      6.90 o 
  -6   7   1       25.61       27.19      2.14 o 
  -5   7   1       10.39       11.06      0.34 o 
  -4   7   1       60.46       59.27      0.90 o 
  -3   7   1       40.68       36.95      0.72 o 
  -2   7   1       91.67       80.36      4.16 o 
  -1   7   1      378.11      323.88     11.33 o 
   0   7   1      170.63      149.32      6.56 o 
   1   7   1       39.69       34.71      1.91 o 
   2   7   1      151.94      150.84      9.98 o 
   3   7   1        1.00        0.21      0.20 o 
  -5   8   1       22.83       28.35      0.51 o 
  -4   8   1        0.39        0.57      0.20 o 
  -3   8   1       24.25       25.14      0.89 o 
  -2   8   1       75.02       77.91      1.04 o 
  -1   8   1       43.57       45.22      1.81 o 
   0   8   1       13.29       11.41      0.99 o 
   1   8   1        6.13        9.90      0.26 o 
  -2  -8   2        5.70        5.52      0.20 o 
  -1  -8   2        0.87        0.57      0.42 o 
   0  -8   2       17.07       19.42      0.55 o 
   1  -8   2        8.20        7.97      0.29 o 
   2  -8   2      127.57      139.09      2.49 o 
   3  -8   2        0.51        0.73      0.20 o 
   4  -8   2       42.64       44.14      2.05 o 
  -3  -7   2       17.37       19.06      1.83 o 
  -2  -7   2      211.43      216.27     12.24 o 
  -1  -7   2       30.89       34.14      0.77 o 
   0  -7   2      297.92      321.15      2.21 o 
   1  -7   2        0.40        0.58      0.28 o 
   2  -7   2       54.46       60.80      0.95 o 
   3  -7   2       41.84       46.25      3.39 o 
   4  -7   2       27.24       33.07      2.23 o 
   5  -7   2        0.60        0.40      0.20 o 
   6  -7   2        2.24        2.91      0.16 o 
  -5  -6   2       16.71       20.04      1.69 o 
  -4  -6   2       60.86       67.66      5.86 o 
  -3  -6   2       20.38       21.04      0.86 o 
  -2  -6   2       18.39       22.41      1.36 o 
  -1  -6   2      129.70      123.34      2.80 o 
   0  -6   2        3.37        3.41      0.28 o 
   1  -6   2      426.13      434.96     10.25 o 
   2  -6   2       74.55       77.26      3.41 o 
   3  -6   2      353.52      371.82     21.38 o 
   4  -6   2      343.28      349.34     30.35 o 
   5  -6   2       70.60       77.05      6.09 o 
   6  -6   2        9.95        9.72      1.38 o 
  -5  -5   2       76.11       72.13      6.16 o 
  -4  -5   2      114.60      108.50      9.88 o 
  -3  -5   2        8.41        8.04      0.33 o 
  -2  -5   2        0.07        0.09      0.26 o 
  -1  -5   2       75.80       72.54      0.91 o 
   0  -5   2      189.00      175.33      1.40 o 
   1  -5   2       74.93      124.42     11.01 o 
   2  -5   2      615.62      654.31     49.33 o 
   3  -5   2       97.01      103.11      5.82 o 
   4  -5   2      240.16      269.34     11.84 o 
   5  -5   2       69.04       76.18      4.64 o 
   6  -5   2        4.79        4.65      0.60 o 
   7  -5   2       54.79       54.35     12.46 o 
  -6  -4   2        0.17        0.56      0.20 o 
  -5  -4   2       60.18       59.10      7.35 o 
  -4  -4   2      501.03      452.88     48.25 o 
  -3  -4   2       62.99       53.63      3.07 o 
  -2  -4   2      903.44      743.51     27.31 o 
  -1  -4   2      562.56      475.35      2.89 o 
   0  -4   2      802.68      706.84     19.40 o 
   1  -4   2     1962.19     2000.26    126.75 o 
   2  -4   2       47.63       58.05      4.20 o 
   3  -4   2      175.39      173.61      2.07 o 
   4  -4   2      106.21       94.66      6.18 o 
   5  -4   2       17.85       13.61      2.54 o 
   6  -4   2       47.46       45.71      8.77 o 
   7  -4   2      118.47      101.64     22.98 o 
  -7  -3   2        3.05        2.21      0.70 o 
  -6  -3   2        4.60        4.48      0.66 o 
  -5  -3   2        0.14        0.07      0.43 o 
  -4  -3   2       96.61       95.85      5.91 o 
  -3  -3   2        9.79        6.36      0.36 o 
  -2  -3   2        6.48        4.34      0.18 o 
  -1  -3   2      764.35      561.13      2.17 o 
   0  -3   2     1273.91     1085.63     46.73 o 
   1  -3   2       73.38       55.88      3.36 o 
   2  -3   2      272.07      251.31      1.54 o 
   3  -3   2      190.53      179.36     11.33 o 
   4  -3   2        2.30        6.04      1.58 o 
   5  -3   2      253.70      236.26     32.49 o 
   6  -3   2        0.03        0.21      0.50 o 
   7  -3   2      128.24      108.97     28.35 o 
  -7  -2   2        4.90        3.92      1.11 o 
  -6  -2   2        1.48       -0.17      0.37 o 
  -5  -2   2       74.57       74.98     10.03 o 
  -4  -2   2       63.25       52.44      3.91 o 
  -3  -2   2     1028.21     1022.96     19.04 o 
  -2  -2   2      309.19      268.27      4.87 o 
  -1  -2   2       20.66       17.78      0.44 o 
   0  -2   2     2708.57     2493.11    134.28 o 
   1  -2   2     1471.58     1312.71      3.86 o 
   2  -2   2        0.17        0.95      0.20 o 
   3  -2   2        3.72        5.26      0.22 o 
   4  -2   2       87.91       95.58      9.53 o 
   5  -2   2        1.42        1.66      0.31 o 
   6  -2   2       11.45       13.13      2.67 o 
   7  -2   2        0.99        1.26      0.20 o 
  -8  -1   2        0.56        0.47      0.27 o 
  -7  -1   2       78.63       68.05     22.26 o 
  -6  -1   2      185.79      167.12     51.32 o 
  -5  -1   2       64.41       66.96     16.63 o 
  -4  -1   2      520.72      450.48     85.69 o 
  -3  -1   2        2.53        6.69      0.28 o 
  -2  -1   2      778.57      607.17      2.06 o 
  -1  -1   2     3363.38     2757.16    130.25 o 
   0  -1   2     1247.02     1259.54      7.56 o 
   1  -1   2     1518.79     1598.57     46.12 o 
   2  -1   2      597.37      563.63     28.75 o 
   3  -1   2       66.84       70.02      3.46 o 
   4  -1   2      341.87      363.30     33.42 o 
   5  -1   2       28.31       30.98      4.22 o 
   6  -1   2       51.75       49.10      9.63 o 
   7  -1   2       18.38       15.50      4.48 o 
  -8   0   2        6.63        5.77      2.33 o 
  -7   0   2       11.97        9.88      4.76 o 
  -6   0   2       53.22       32.96     22.10 o 
  -5   0   2       29.44       26.12     17.23 o 
  -4   0   2        0.02        0.19      0.18 o 
  -3   0   2       68.13       61.88     17.53 o 
  -2   0   2      149.71      123.25      1.54 o 
  -1   0   2      548.26      598.16      8.36 o 
   0   0   2        3.03        2.47      0.34 o 
   1   0   2      939.00     1139.33     32.65 o 
   2   0   2        9.02        6.58      0.18 o 
   3   0   2      251.74      259.89     15.88 o 
   4   0   2        8.41        7.56      0.83 o 
   5   0   2      416.91      424.76     63.21 o 
   6   0   2        9.33        8.34      1.44 o 
   7   0   2       53.32       47.58     13.98 o 
  -8   1   2       10.36       11.10      5.92 o 
  -7   1   2      230.76      129.35    126.86 o 
  -6   1   2      101.10       66.66     56.69 o 
  -5   1   2      317.69      169.06    184.80 o 
  -4   1   2      278.13      137.85    142.87 o 
  -3   1   2      402.81      283.15     94.19 o 
  -2   1   2      250.75      316.97      2.43 o 
  -1   1   2     1230.62     1338.35      7.32 o 
   0   1   2        9.35        3.20      0.17 o 
   1   1   2     3872.48     4644.72     19.30 o 
   2   1   2      556.65      641.61     28.29 o 
   3   1   2      139.47      158.43     13.76 o 
   4   1   2       93.79       98.26     12.31 o 
   5   1   2       30.41       28.96      3.96 o 
   6   1   2        4.77        3.39      0.67 o 
   7   1   2        1.63        1.95      0.42 o 
  -8   2   2       25.50       25.25      0.72 o 
  -7   2   2       18.36       19.26     10.68 o 
  -6   2   2      214.72      136.19    114.59 o 
  -5   2   2       44.97       73.37     44.00 o 
  -4   2   2      164.21      118.77      2.55 o 
  -3   2   2     1364.98     1656.72      6.16 o 
  -2   2   2        2.58        5.79      0.17 o 
  -1   2   2     1981.71     2089.25     23.99 o 
   0   2   2       24.99       22.57      0.33 o 
   1   2   2      722.96      796.90      5.60 o 
   2   2   2     1094.17     1245.58     11.54 o 
   3   2   2      434.71      473.36     28.51 o 
   4   2   2      210.41      224.96     25.74 o 
   5   2   2      245.69      244.58     36.74 o 
   6   2   2        0.71        0.33      0.21 o 
  -8   3   2        6.00        7.46      0.36 o 
  -7   3   2        5.04        4.65      0.29 o 
  -6   3   2        2.00        1.48      1.26 o 
  -5   3   2       48.38       32.41      5.05 o 
  -4   3   2       17.57       19.16      1.21 o 
  -3   3   2      304.50      358.90      6.32 o 
  -2   3   2     1022.13     1155.06     28.88 o 
  -1   3   2        5.10        3.07      0.15 o 
   0   3   2      281.03      293.72      1.77 o 
   1   3   2       22.86       26.31      0.93 o 
   2   3   2       67.30       81.19      2.13 o 
   3   3   2      521.81      518.54     17.23 o 
   4   3   2      182.72      183.63      8.91 o 
   5   3   2      128.19      126.06     13.29 o 
   6   3   2       53.85       50.41      8.83 o 
  -8   4   2        1.09        1.40      0.27 o 
  -7   4   2       70.81       42.74     25.26 o 
  -6   4   2      286.98      238.83      7.47 o 
  -5   4   2        9.28        8.87      0.42 o 
  -4   4   2      957.65      886.74     30.81 o 
  -3   4   2      566.44      538.76     18.36 o 
  -2   4   2        0.83        3.46      0.17 o 
  -1   4   2      115.91       95.21      0.86 o 
   0   4   2      137.36      137.79      1.08 o 
   1   4   2        4.71        4.54      0.22 o 
   2   4   2      234.94      245.88      8.13 o 
   3   4   2       68.53       69.38      2.12 o 
   4   4   2       38.51       45.99      3.83 o 
   5   4   2       12.55       16.48      1.77 o 
  -8   5   2        0.79        0.52      0.25 o 
  -7   5   2       59.86       59.72      1.22 o 
  -6   5   2       22.01       22.01      0.81 o 
  -5   5   2        8.23        9.38      0.33 o 
  -4   5   2        0.35        0.66      0.20 o 
  -3   5   2      348.14      342.68      2.02 o 
  -2   5   2       52.93       51.85      0.74 o 
  -1   5   2      270.61      237.28      4.29 o 
   0   5   2      274.70      270.57      1.81 o 
   1   5   2      127.41      133.77      3.80 o 
   2   5   2       72.75       69.80      0.99 o 
   3   5   2       71.98       76.89      3.48 o 
   4   5   2       72.16       62.87      7.54 o 
  -7   6   2      145.75      160.72      1.75 o 
  -6   6   2       37.54       32.43      1.49 o 
  -5   6   2      182.47      164.84      4.78 o 
  -4   6   2       47.82       39.15      1.15 o 
  -3   6   2        6.28        4.26      0.27 o 
  -2   6   2       32.75       30.41      0.58 o 
  -1   6   2      133.16      128.77      2.36 o 
   0   6   2        8.18        6.81      0.31 o 
   1   6   2        0.06        0.25      0.22 o 
   2   6   2       11.73        8.68      0.67 o 
   3   6   2        4.95        5.23      0.55 o 
  -6   7   2       50.15       47.39      2.13 o 
  -5   7   2       89.09       86.70      1.25 o 
  -4   7   2      113.52      102.07      1.14 o 
  -3   7   2      386.99      332.63     12.75 o 
  -2   7   2        6.61        7.88      0.93 o 
  -1   7   2      235.43      197.79      7.69 o 
   0   7   2       99.39       91.13      5.96 o 
   1   7   2        3.50        4.69      0.23 o 
   2   7   2       30.60       35.98      3.83 o 
  -5   8   2        2.74        3.50      0.19 o 
  -4   8   2       16.12       18.42      0.38 o 
  -3   8   2       35.36       32.66      0.60 o 
  -2   8   2       36.74       34.55      1.81 o 
  -1   8   2       14.62       14.51      0.50 o 
   0   8   2      105.34      100.71      4.70 o 
  -2  -8   3        0.09        0.41      0.14 o 
  -1  -8   3       24.84       27.47      0.52 o 
   0  -8   3       43.06       45.40      0.70 o 
   1  -8   3        7.68        7.31      0.29 o 
   2  -8   3      257.75      277.43      2.36 o 
   3  -8   3       19.81       22.39      0.72 o 
   4  -8   3      100.48      105.44      4.88 o 
  -3  -7   3       17.57       17.61      1.16 o 
  -2  -7   3        4.46        4.22      0.26 o 
  -1  -7   3        3.46        4.03      0.27 o 
   0  -7   3       25.57       26.36      1.36 o 
   1  -7   3        0.51        1.41      0.36 o 
   2  -7   3       95.39      101.42      1.19 o 
   3  -7   3      180.94      195.65      8.74 o 
   4  -7   3        3.36        3.00      0.25 o 
   5  -7   3       76.52       76.70      8.68 o 
  -5  -6   3        9.59       13.20      1.15 o 
  -4  -6   3       71.35       75.74      6.44 o 
  -3  -6   3      113.22      110.30      5.76 o 
  -2  -6   3       62.17       64.19      1.56 o 
  -1  -6   3      350.31      356.32      2.35 o 
   0  -6   3       77.94       77.43      1.06 o 
   1  -6   3     1426.12     1530.57     42.12 o 
   2  -6   3      267.97      280.15     12.26 o 
   3  -6   3      148.46      160.68      7.18 o 
   4  -6   3       22.60       21.46      1.85 o 
   5  -6   3        0.03        0.10      0.49 o 
   6  -6   3        3.20        2.76      0.89 o 
  -6  -5   3       11.00       13.64      2.12 o 
  -5  -5   3        9.96       12.34      0.88 o 
  -4  -5   3       93.46      101.05      5.57 o 
  -3  -5   3      127.37      133.24      7.61 o 
  -2  -5   3       20.69       32.76      0.69 o 
  -1  -5   3        7.70        8.70      0.31 o 
   0  -5   3      271.77      256.84      5.47 o 
   1  -5   3       78.57       85.16      4.10 o 
   2  -5   3      873.80      893.04     50.37 o 
   3  -5   3      211.30      215.96      9.41 o 
   4  -5   3      180.27      199.98      6.78 o 
   5  -5   3      141.02      141.16     12.21 o 
   6  -5   3       15.82       13.89      2.94 o 
  -6  -4   3       21.45       21.41      2.96 o 
  -5  -4   3        8.91        8.98      0.83 o 
  -4  -4   3      138.30      124.25     11.32 o 
  -3  -4   3      105.96       91.77      5.80 o 
  -2  -4   3      140.76      142.50      2.51 o 
  -1  -4   3       33.57       35.82      0.60 o 
   0  -4   3       66.20       82.95      1.71 o 
   1  -4   3     1119.55     1212.28     69.91 o 
   2  -4   3      128.24      136.14      4.33 o 
   3  -4   3      197.22      207.13      1.60 o 
   4  -4   3        9.89       10.34      0.63 o 
   5  -4   3      162.95      152.77     19.34 o 
   6  -4   3       76.51       75.13     12.78 o 
   7  -4   3        1.19        1.13      0.18 o 
  -7  -3   3        6.26        7.60      1.86 o 
  -6  -3   3      147.26      137.04     24.02 o 
  -5  -3   3       49.80       43.03      5.06 o 
  -4  -3   3      369.22      318.00     24.08 o 
  -3  -3   3      621.09      521.52     17.35 o 
  -2  -3   3      159.75      150.90      3.34 o 
  -1  -3   3      893.38      812.45     20.80 o 
   0  -3   3     4270.53     4440.75    273.67 o 
   1  -3   3       61.89       47.93      0.60 o 
   2  -3   3      755.38      662.37      2.96 o 
   3  -3   3      172.38      168.66     13.76 o 
   4  -3   3       94.23       85.23      9.61 o 
   5  -3   3       45.20       47.09      7.24 o 
   6  -3   3       63.63       57.52     11.27 o 
   7  -3   3        5.69        5.67      1.17 o 
  -7  -2   3        0.17        0.29      0.20 o 
  -6  -2   3        0.28        0.49      0.21 o 
  -5  -2   3       36.72       28.78      4.31 o 
  -4  -2   3       37.66       40.45      1.83 o 
  -3  -2   3       23.63       19.30      0.40 o 
  -2  -2   3      124.67      102.90      3.62 o 
  -1  -2   3      811.14      753.98     28.44 o 
   0  -2   3     1118.40      900.04      3.28 o 
   1  -2   3     1910.60     1979.17     21.46 o 
   2  -2   3      105.59      106.88      5.87 o 
   3  -2   3      184.88      171.04     14.96 o 
   4  -2   3       25.46       26.55      2.61 o 
   5  -2   3       65.01       60.94      8.56 o 
   6  -2   3      110.60       99.10     16.96 o 
   7  -2   3        0.08        0.37      0.19 o 
  -8  -1   3        6.69        5.65      1.93 o 
  -7  -1   3       51.20       49.29     16.36 o 
  -6  -1   3       41.98       37.86     12.22 o 
  -5  -1   3       94.06       87.27     17.83 o 
  -4  -1   3      300.98      269.58     19.59 o 
  -3  -1   3       71.98       64.19      0.66 o 
  -2  -1   3      682.30      631.12     26.91 o 
  -1  -1   3      552.51      481.98      1.75 o 
   0  -1   3        9.22        5.33      0.16 o 
   1  -1   3      273.59      287.75     10.02 o 
   2  -1   3       22.82       22.72      1.30 o 
   3  -1   3       18.69       15.28      1.12 o 
   4  -1   3       17.91       19.60      2.69 o 
   5  -1   3        5.46        5.59      1.16 o 
   6  -1   3        7.80        6.19      1.20 o 
   7  -1   3        0.56        0.51      0.16 o 
  -8   0   3        9.41        7.38      3.56 o 
  -7   0   3       34.84       21.17     14.84 o 
  -6   0   3      112.82       68.90     47.61 o 
  -5   0   3      143.40       93.92     48.33 o 
  -4   0   3      187.25      122.12     24.82 o 
  -3   0   3      170.77      128.45      0.92 o 
  -2   0   3       25.61       30.58      0.40 o 
  -1   0   3     2276.22     2413.09     12.20 o 
   0   0   3     3043.21     3473.70     34.77 o 
   1   0   3     1225.19     1504.77     39.97 o 
   2   0   3     1089.73     1243.02     69.25 o 
   3   0   3       73.81       74.01      5.11 o 
   4   0   3       42.20       45.16      3.48 o 
   5   0   3       69.26       70.39     11.63 o 
   6   0   3       27.46       25.66      4.75 o 
   7   0   3       11.86        8.76      2.07 o 
  -8   1   3        6.85       10.30      0.43 o 
  -7   1   3        3.92        4.84      3.02 o 
  -6   1   3        0.88        0.92      0.64 o 
  -5   1   3       13.93        9.01      5.06 o 
  -4   1   3        0.23       -0.22      0.27 o 
  -3   1   3        1.69        2.28      0.15 o 
  -2   1   3      226.00      256.57      1.18 o 
  -1   1   3        8.83       17.94      0.28 o 
   0   1   3       69.49       87.75      1.26 o 
   1   1   3       26.17       36.63      0.83 o 
   2   1   3      130.85      156.73      8.38 o 
   3   1   3      390.43      400.16     33.95 o 
   4   1   3      462.42      466.55     60.66 o 
   5   1   3        0.35        0.16      0.30 o 
   6   1   3       76.44       74.76     14.73 o 
  -8   2   3      113.92      115.19      1.56 o 
  -7   2   3       16.60       16.11      9.02 o 
  -6   2   3      973.08      479.21    450.06 o 
  -5   2   3      271.31      191.03     73.48 o 
  -4   2   3      494.75      575.02      3.82 o 
  -3   2   3     1195.11     1359.20      5.28 o 
  -2   2   3       34.61       55.89      0.53 o 
  -1   2   3      570.50      614.09     16.08 o 
   0   2   3      475.61      504.72      4.00 o 
   1   2   3        3.02        5.05      0.18 o 
   2   2   3      250.16      274.23      3.44 o 
   3   2   3      806.57      848.53     32.49 o 
   4   2   3       28.21       24.68      2.31 o 
   5   2   3      110.00      122.05     16.49 o 
   6   2   3        2.50        2.84      0.69 o 
  -8   3   3        9.98       10.93      0.41 o 
  -7   3   3       18.30       18.30      2.13 o 
  -6   3   3      322.18      261.54     19.24 o 
  -5   3   3      584.78      614.13     37.43 o 
  -4   3   3      143.56      186.93      3.89 o 
  -3   3   3       61.34       73.85      1.86 o 
  -2   3   3     1647.54     1844.61     38.41 o 
  -1   3   3        5.98        9.83      2.95 o 
   0   3   3     1538.96     1568.17     26.12 o 
   1   3   3      177.94      174.39      1.41 o 
   2   3   3       20.88       19.85      1.36 o 
   3   3   3      241.29      261.57      6.69 o 
   4   3   3       41.60       46.75      1.00 o 
   5   3   3       86.87       91.96      8.22 o 
  -8   4   3        0.37        0.11      0.22 o 
  -7   4   3       94.01       47.50      1.09 o 
  -6   4   3       60.32       57.27      4.65 o 
  -5   4   3        6.16        9.93      0.55 o 
  -4   4   3        8.69       14.02      0.51 o 
  -3   4   3      104.41      119.15      1.86 o 
  -2   4   3       89.86       94.53      1.04 o 
  -1   4   3      119.40      113.61      0.98 o 
   0   4   3        0.32        0.00      0.19 o 
   1   4   3        4.43        2.61      0.20 o 
   2   4   3       38.41       33.61      0.67 o 
   3   4   3       24.77       31.25      0.84 o 
   4   4   3        2.99        2.45      0.24 o 
   5   4   3        4.54        4.02      0.29 o 
  -8   5   3       66.35       59.68      0.94 o 
  -7   5   3        1.64        2.90      0.31 o 
  -6   5   3       54.53       45.87      2.66 o 
  -5   5   3       62.71       66.76      2.42 o 
  -4   5   3        4.20        5.47      0.24 o 
  -3   5   3      545.60      496.65      5.13 o 
  -2   5   3      381.79      354.43      5.86 o 
  -1   5   3       36.42       30.16      0.58 o 
   0   5   3        8.54        8.77      0.45 o 
   1   5   3       20.10       21.99      0.61 o 
   2   5   3       16.43       14.76      0.48 o 
   3   5   3       54.68       57.88      2.49 o 
   4   5   3        4.37        4.61      0.46 o 
  -7   6   3       18.63       23.14      0.66 o 
  -6   6   3        0.37        1.03      0.19 o 
  -5   6   3        1.97        1.77      0.22 o 
  -4   6   3        0.63        2.52      0.24 o 
  -3   6   3       24.29       21.41      0.43 o 
  -2   6   3      253.24      233.77      3.30 o 
  -1   6   3       20.27       18.58      0.43 o 
   0   6   3       50.39       45.46      2.17 o 
   1   6   3       72.28       68.16      6.14 o 
   2   6   3       12.66       13.48      1.37 o 
   3   6   3       44.23       36.33      5.00 o 
  -6   7   3       27.14       24.35      0.49 o 
  -5   7   3       20.39       17.24      0.37 o 
  -4   7   3       85.15       74.86      3.41 o 
  -3   7   3      228.76      197.47      6.95 o 
  -2   7   3        6.09        5.57      0.27 o 
  -1   7   3       32.89       32.69      1.16 o 
   0   7   3       31.23       31.06      1.42 o 
   1   7   3       26.61       22.29      1.43 o 
   2   7   3        0.38        1.25      0.26 o 
  -5   8   3       44.70       43.33      0.88 o 
  -4   8   3       35.25       30.92      0.52 o 
  -3   8   3      135.60      127.59      1.08 o 
  -2   8   3      225.42      204.40     12.80 o 
  -1   8   3        1.80        1.31      0.17 o 
   0   8   3       86.07       86.75      5.85 o 
  -2  -8   4        0.13       -0.08      0.17 o 
  -1  -8   4       83.94       83.41      2.16 o 
   0  -8   4        8.11       10.90      0.29 o 
   1  -8   4       62.14       59.81      0.88 o 
   2  -8   4      123.43      127.86      1.09 o 
   3  -8   4       34.16       34.90      1.26 o 
  -3  -7   4       39.41       44.27      1.05 o 
  -2  -7   4        5.39        7.38      0.28 o 
  -1  -7   4       33.85       36.95      0.97 o 
   0  -7   4       14.29       16.78      0.41 o 
   1  -7   4       47.66       53.48      0.87 o 
   2  -7   4        4.32        5.52      0.33 o 
   3  -7   4      338.34      351.17     16.89 o 
   4  -7   4       56.67       58.82      5.15 o 
   5  -7   4       46.90       44.53      6.13 o 
  -5  -6   4       11.53       11.60      0.72 o 
  -4  -6   4        1.83        3.40      0.46 o 
  -3  -6   4       15.53       13.21      0.95 o 
  -2  -6   4        0.20        0.25      0.28 o 
  -1  -6   4        6.11        5.71      0.30 o 
   0  -6   4        1.49        1.85      0.24 o 
   1  -6   4       74.96       78.81      2.94 o 
   2  -6   4       51.06       59.55      2.84 o 
   3  -6   4        3.90        4.08      0.28 o 
   4  -6   4       67.04       71.66      6.24 o 
   5  -6   4        3.32        3.79      0.77 o 
   6  -6   4       70.63       72.69     13.40 o 
  -6  -5   4       94.53      109.55     13.19 o 
  -5  -5   4       81.60       87.66      8.05 o 
  -4  -5   4       25.57       26.95      1.80 o 
  -3  -5   4      422.84      427.94     14.91 o 
  -2  -5   4       79.13       79.69      1.51 o 
  -1  -5   4       54.24       51.40      0.98 o 
   0  -5   4      451.93      466.02      4.81 o 
   1  -5   4      124.27      136.46      6.68 o 
   2  -5   4      708.25      753.54     38.51 o 
   3  -5   4      135.00      143.17      6.30 o 
   4  -5   4      349.01      380.07     28.39 o 
   5  -5   4       62.55       61.86      8.07 o 
   6  -5   4        3.32        3.28      0.22 o 
  -6  -4   4        9.03       11.28      1.89 o 
  -5  -4   4       85.55       93.21      7.19 o 
  -4  -4   4       16.73       15.96      0.68 o 
  -3  -4   4      385.03      398.06      3.26 o 
  -2  -4   4      412.68      406.26      3.20 o 
  -1  -4   4       78.69       76.16      1.20 o 
   0  -4   4        1.04        1.61      0.18 o 
   1  -4   4      502.56      490.14     20.50 o 
   2  -4   4       60.17       64.92      3.29 o 
   3  -4   4      460.34      453.55     16.10 o 
   4  -4   4      128.23      114.79     10.06 o 
   5  -4   4      182.75      167.82     18.20 o 
   6  -4   4      212.06      190.07     27.67 o 
  -7  -3   4        1.95        3.02      0.44 o 
  -6  -3   4       14.13       16.90      3.01 o 
  -5  -3   4       14.23       14.47      1.72 o 
  -4  -3   4       67.15       74.74      2.38 o 
  -3  -3   4      195.34      202.21      1.50 o 
  -2  -3   4       34.09       38.59      0.94 o 
  -1  -3   4       24.49       24.32      0.46 o 
   0  -3   4      143.37      141.58      3.45 o 
   1  -3   4        8.29        8.50      0.25 o 
   2  -3   4       21.29       19.10      0.41 o 
   3  -3   4      131.75      120.64      6.84 o 
   4  -3   4       11.34       13.05      1.22 o 
   5  -3   4       51.52       51.88      6.78 o 
   6  -3   4      103.25       92.26     14.02 o 
  -8  -2   4        9.45       11.52      3.09 o 
  -7  -2   4       26.47       21.75      5.14 o 
  -6  -2   4       23.41       18.92      4.18 o 
  -5  -2   4      206.04      185.17     19.06 o 
  -4  -2   4       17.79       17.85      0.39 o 
  -3  -2   4      717.36      663.20      9.76 o 
  -2  -2   4      275.76      253.82      8.08 o 
  -1  -2   4      131.18      138.39      0.96 o 
   0  -2   4      921.47      731.18      8.26 o 
   1  -2   4     1716.44     1833.54     51.65 o 
   2  -2   4      259.57      278.09      9.31 o 
   3  -2   4      364.81      340.85     22.51 o 
   4  -2   4        0.32        0.55      0.24 o 
   5  -2   4        0.40       -0.07      0.42 o 
   6  -2   4        9.36        8.63      1.45 o 
  -8  -1   4        0.30        0.36      0.25 o 
  -7  -1   4        0.50        0.15      0.21 o 
  -6  -1   4       56.80       40.29     11.06 o 
  -5  -1   4       11.29       10.26      1.03 o 
  -4  -1   4       19.07       12.95      0.51 o 
  -3  -1   4        4.35        4.22      0.19 o 
  -2  -1   4      165.22      121.72      0.90 o 
  -1  -1   4      257.71      265.35      2.61 o 
   0  -1   4      113.66      116.80      0.83 o 
   1  -1   4      245.17      258.94      6.67 o 
   2  -1   4      829.62      891.32     40.36 o 
   3  -1   4       11.25       12.68      1.17 o 
   4  -1   4      852.20      860.48     83.70 o 
   5  -1   4      105.77       96.44     14.32 o 
   6  -1   4       54.28       50.93      8.84 o 
  -8   0   4       22.09       13.14      7.12 o 
  -7   0   4       61.66       37.80     24.09 o 
  -6   0   4      228.77      138.22     62.00 o 
  -5   0   4      704.41      545.86     83.94 o 
  -4   0   4      527.27      490.44      9.13 o 
  -3   0   4      919.47      858.89      6.29 o 
  -2   0   4      133.04      164.24      1.07 o 
  -1   0   4      123.06      124.90      0.81 o 
   0   0   4     1209.20     1416.85     10.32 o 
   1   0   4      271.05      312.66      4.66 o 
   2   0   4      114.00      120.10      4.12 o 
   3   0   4       14.18       13.02      0.34 o 
   4   0   4       94.03      100.33      8.78 o 
   5   0   4       16.57       14.29      2.27 o 
   6   0   4        7.54        8.34      1.64 o 
  -8   1   4       12.97       15.00      0.47 o 
  -7   1   4       22.20       17.64      9.54 o 
  -6   1   4        9.81        8.99      4.65 o 
  -5   1   4      842.20      611.95     98.30 o 
  -4   1   4      424.44      467.63     13.59 o 
  -3   1   4       18.38       19.40      0.65 o 
  -2   1   4      161.43      198.71      1.10 o 
  -1   1   4       33.03       30.46      0.41 o 
   0   1   4     2561.78     3057.94     16.59 o 
   1   1   4     1963.20     2249.91     17.90 o 
   2   1   4       88.40       98.96      2.94 o 
   3   1   4      270.08      297.45     14.24 o 
   4   1   4       17.77       22.60      1.78 o 
   5   1   4        9.59        9.74      1.01 o 
   6   1   4       16.81       17.43      3.33 o 
  -8   2   4       99.18      108.92      1.51 o 
  -7   2   4        1.88        1.72      1.16 o 
  -6   2   4      275.18      197.60     75.23 o 
  -5   2   4        4.12        5.31      0.27 o 
  -4   2   4        2.37        3.65      0.33 o 
  -3   2   4     1104.43     1380.47      9.18 o 
  -2   2   4       21.23       32.35      2.38 o 
  -1   2   4      180.20      185.68      3.51 o 
   0   2   4       67.48       83.59      1.27 o 
   1   2   4        5.47        9.45      0.77 o 
   2   2   4       53.03       49.85      1.26 o 
   3   2   4       16.85       26.43      1.93 o 
   4   2   4       53.07       52.41      3.55 o 
   5   2   4       13.56       12.11      0.88 o 
  -8   3   4       34.57       34.43      0.88 o 
  -7   3   4      341.35      280.08     62.04 o 
  -6   3   4        4.57        6.12      0.97 o 
  -5   3   4      870.64     1006.76     11.31 o 
  -4   3   4      252.93      307.76      4.85 o 
  -3   3   4       84.29       79.20      0.80 o 
  -2   3   4      849.12      855.22      4.16 o 
  -1   3   4      158.17      169.07      1.17 o 
   0   3   4      119.05      118.14      1.01 o 
   1   3   4        6.14        5.14      0.22 o 
   2   3   4        5.52        5.84      0.26 o 
   3   3   4        9.68       12.30      0.36 o 
   4   3   4      193.83      199.24      9.64 o 
   5   3   4        1.83        1.44      0.18 o 
  -8   4   4        1.12        1.26      0.25 o 
  -7   4   4       20.13       15.49      8.89 o 
  -6   4   4      154.50      159.75      3.60 o 
  -5   4   4        3.67        5.57      0.42 o 
  -4   4   4      460.59      491.04      8.64 o 
  -3   4   4      125.20      153.04      1.33 o 
  -2   4   4      468.88      487.22     15.38 o 
  -1   4   4      831.37      807.48      3.28 o 
   0   4   4        9.08        8.93      0.28 o 
   1   4   4      127.31      124.15      2.07 o 
   2   4   4       63.96       69.51      1.05 o 
   3   4   4       21.29       19.62      0.42 o 
   4   4   4      113.91      125.08      4.43 o 
  -8   5   4       30.38       25.21      0.59 o 
  -7   5   4        0.36        0.88      0.27 o 
  -6   5   4      118.82      116.07      1.22 o 
  -5   5   4        3.63        3.48      0.30 o 
  -4   5   4       38.40       36.50      0.68 o 
  -3   5   4       11.13        8.56      0.53 o 
  -2   5   4       48.78       46.67      0.75 o 
  -1   5   4       33.54       30.97      1.41 o 
   0   5   4       23.30       21.48      0.46 o 
   1   5   4        0.03        0.40      0.20 o 
   2   5   4       42.20       40.51      0.75 o 
   3   5   4        2.52        3.01      0.21 o 
  -7   6   4       84.41       74.90      1.11 o 
  -6   6   4        0.69        0.27      0.26 o 
  -5   6   4      137.55      120.24      1.67 o 
  -4   6   4       34.47       31.31      0.80 o 
  -3   6   4       80.59       80.54      1.03 o 
  -2   6   4      476.70      428.59      9.08 o 
  -1   6   4       90.10       85.95      1.07 o 
   0   6   4       16.85       14.21      0.74 o 
   1   6   4       19.18       22.92      0.80 o 
   2   6   4       22.49       23.68      1.37 o 
  -6   7   4        1.14        1.84      0.16 o 
  -5   7   4        0.11        0.29      0.27 o 
  -4   7   4        3.20        4.46      0.25 o 
  -3   7   4        1.07        1.25      0.21 o 
  -2   7   4       23.43       19.34      0.77 o 
  -1   7   4       59.96       50.72      1.41 o 
   0   7   4       15.11       14.80      1.31 o 
   1   7   4       23.71       19.35      1.98 o 
  -4   8   4       57.07       51.60      0.63 o 
  -3   8   4        5.08        4.81      0.20 o 
  -2   8   4       41.17       41.18      1.43 o 
  -1   8   4        8.02        8.02      0.34 o 
  -1  -8   5        3.32        3.54      0.18 o 
   0  -8   5        0.26        0.70      0.18 o 
   1  -8   5      144.04      142.97      1.16 o 
   2  -8   5      237.79      253.90      6.27 o 
   3  -8   5        6.08        5.35      0.25 o 
  -3  -7   5       16.79       16.80      0.78 o 
  -2  -7   5       82.98       83.03      2.88 o 
  -1  -7   5        4.67        4.37      0.26 o 
   0  -7   5      114.80      115.01      1.20 o 
   1  -7   5       38.31       41.29      0.74 o 
   2  -7   5        1.68        1.45      0.23 o 
   3  -7   5       41.13       42.34      2.26 o 
   4  -7   5        2.66        2.92      0.18 o 
  -5  -6   5       11.50       13.65      0.29 o 
  -4  -6   5       74.45       84.17      5.40 o 
  -3  -6   5        0.09        0.12      0.25 o 
  -2  -6   5      142.53      147.21      4.23 o 
  -1  -6   5       78.49       88.53      1.50 o 
   0  -6   5        2.29        3.43      0.40 o 
   1  -6   5       46.33       48.55      1.74 o 
   2  -6   5       13.39       15.36      1.72 o 
   3  -6   5       49.99       51.35      2.54 o 
   4  -6   5      102.98      100.61      8.72 o 
   5  -6   5        7.80        8.34      1.13 o 
  -6  -5   5       24.82       29.28      3.34 o 
  -5  -5   5        1.75        1.67      0.62 o 
  -4  -5   5        0.95        2.18      0.23 o 
  -3  -5   5       27.46       31.49      0.60 o 
  -2  -5   5        7.63        7.30      0.31 o 
  -1  -5   5        2.16        2.84      0.23 o 
   0  -5   5       81.70       82.06      1.02 o 
   1  -5   5        9.44       12.96      0.42 o 
   2  -5   5        6.56        7.53      0.32 o 
   3  -5   5       28.45       30.01      1.98 o 
   4  -5   5        4.77        5.83      0.30 o 
   5  -5   5        9.08       10.60      1.40 o 
  -6  -4   5        0.99        0.50      0.18 o 
  -5  -4   5      102.94      117.28     10.13 o 
  -4  -4   5      198.90      204.70      6.79 o 
  -3  -4   5      167.64      165.09      2.43 o 
  -2  -4   5      719.44      676.25      3.13 o 
  -1  -4   5       57.66       56.42      0.80 o 
   0  -4   5       67.39       57.91      0.80 o 
   1  -4   5      232.64      243.72      2.95 o 
   2  -4   5        0.11        0.13      0.24 o 
   3  -4   5      398.10      383.93     11.22 o 
   4  -4   5      125.40      110.00      7.88 o 
   5  -4   5       22.38       19.15      1.53 o 
   6  -4   5       28.11       24.04      4.13 o 
  -7  -3   5        1.03        0.67      0.17 o 
  -6  -3   5       70.17       69.77      9.33 o 
  -5  -3   5        0.92        1.12      0.25 o 
  -4  -3   5      217.47      212.53      9.41 o 
  -3  -3   5        2.36        2.46      0.23 o 
  -2  -3   5      383.45      357.12      7.94 o 
  -1  -3   5     1049.10     1046.87     36.53 o 
   0  -3   5      292.48      288.07      4.38 o 
   1  -3   5      210.15      192.75      1.41 o 
   2  -3   5      396.05      360.01      5.30 o 
   3  -3   5       41.10       38.15      1.68 o 
   4  -3   5      309.55      296.04     24.82 o 
   5  -3   5      409.31      370.78     41.25 o 
   6  -3   5       29.04       29.54      3.75 o 
  -8  -2   5       14.05       13.87      3.04 o 
  -7  -2   5       18.01       16.63      2.74 o 
  -6  -2   5        0.08        0.04      0.28 o 
  -5  -2   5      242.96      244.38     17.96 o 
  -4  -2   5       93.10       91.17      2.04 o 
  -3  -2   5      701.03      669.10      6.41 o 
  -2  -2   5      176.73      163.72      4.23 o 
  -1  -2   5       73.16       88.09      2.72 o 
   0  -2   5      141.89      147.21      2.31 o 
   1  -2   5      943.07     1006.29     10.50 o 
   2  -2   5      276.78      295.17      7.91 o 
   3  -2   5       40.32       38.56      1.53 o 
   4  -2   5        0.11        0.06      0.33 o 
   5  -2   5       20.92       20.54      2.33 o 
   6  -2   5       19.29       16.16      3.41 o 
  -8  -1   5        2.97        3.67      1.19 o 
  -7  -1   5       41.63       39.18     10.27 o 
  -6  -1   5       20.26       15.19      2.38 o 
  -5  -1   5       91.25       88.98      5.44 o 
  -4  -1   5      383.77      357.41      2.80 o 
  -3  -1   5       46.43       49.90      0.66 o 
  -2  -1   5      155.43      146.05      1.05 o 
  -1  -1   5      503.19      516.79      3.27 o 
   0  -1   5       73.63       79.48      0.77 o 
   1  -1   5     1772.14     1885.89     26.45 o 
   2  -1   5      619.16      672.95     19.55 o 
   3  -1   5        1.06        0.90      0.20 o 
   4  -1   5       35.08       37.63      3.75 o 
   5  -1   5        0.11        0.30      0.28 o 
   6  -1   5        9.95        9.34      1.66 o 
  -8   0   5        6.99        8.19      3.62 o 
  -7   0   5        2.45        2.69      0.88 o 
  -6   0   5        0.01        1.63      0.34 o 
  -5   0   5        0.95        3.51      0.52 o 
  -4   0   5      167.49      152.93      3.97 o 
  -3   0   5      213.60      212.41      2.11 o 
  -2   0   5     1686.24     1952.78     20.10 o 
  -1   0   5      178.39      177.69      1.72 o 
   0   0   5       65.31       66.26      0.68 o 
   1   0   5       52.40       61.66      0.72 o 
   2   0   5       26.04       26.22      0.55 o 
   3   0   5      524.88      535.40     29.47 o 
   4   0   5       70.74       66.92      6.55 o 
   5   0   5      170.20      163.64     20.69 o 
   6   0   5        6.06        5.85      0.96 o 
  -8   1   5       49.14       57.68      1.16 o 
  -7   1   5      109.00       61.92     31.57 o 
  -6   1   5      213.19      162.08     36.04 o 
  -5   1   5      127.33      123.69      7.32 o 
  -4   1   5      641.07      754.88     14.02 o 
  -3   1   5      142.57      179.72      1.22 o 
  -2   1   5      485.72      516.98      2.17 o 
  -1   1   5        0.43        2.57      0.16 o 
   0   1   5       96.69      106.00      0.90 o 
   1   1   5      125.14      141.77      3.25 o 
   2   1   5        0.04       -0.09      0.23 o 
   3   1   5        1.01        1.71      0.33 o 
   4   1   5       16.83       19.20      1.66 o 
   5   1   5       30.00       29.95      3.46 o 
  -8   2   5        8.82        7.32      0.40 o 
  -7   2   5      133.27      107.17     22.40 o 
  -6   2   5      138.25      147.58     14.88 o 
  -5   2   5       21.71       23.26      1.25 o 
  -4   2   5      179.27      205.40      2.84 o 
  -3   2   5      870.48     1103.72     19.31 o 
  -2   2   5       21.84       26.74      0.84 o 
  -1   2   5     1141.10     1343.17     22.01 o 
   0   2   5        5.66        5.01      0.34 o 
   1   2   5      327.24      385.07      3.74 o 
   2   2   5      162.67      180.44      4.34 o 
   3   2   5        4.99        4.62      0.28 o 
   4   2   5      227.40      236.45      9.32 o 
   5   2   5       59.67       60.64      2.85 o 
  -8   3   5        0.85        0.61      0.27 o 
  -7   3   5      121.23      137.31      2.04 o 
  -6   3   5       16.74       17.37      0.43 o 
  -5   3   5      385.78      448.26      8.99 o 
  -4   3   5        8.30        8.29      0.37 o 
  -3   3   5       11.08       10.76      0.37 o 
  -2   3   5      126.66      144.29      3.04 o 
  -1   3   5       48.52       49.92      1.52 o 
   0   3   5       36.67       37.66      1.09 o 
   1   3   5        1.71        1.54      0.21 o 
   2   3   5       18.95       21.95      0.66 o 
   3   3   5       22.51       21.01      0.45 o 
   4   3   5       50.52       49.19      2.03 o 
  -8   4   5        4.09        4.42      0.30 o 
  -7   4   5       26.94       24.50      0.71 o 
  -6   4   5      155.59      177.65      1.94 o 
  -5   4   5       40.47       40.57      2.23 o 
  -4   4   5      822.72      890.08     13.22 o 
  -3   4   5      159.26      171.49      1.40 o 
  -2   4   5      435.57      447.92      2.38 o 
  -1   4   5      492.23      492.56      2.56 o 
   0   4   5        8.63       11.96      0.65 o 
   1   4   5       13.78       14.95      0.37 o 
   2   4   5       20.64       26.98      0.89 o 
   3   4   5        8.63        8.62      0.49 o 
   4   4   5       24.91       29.77      1.68 o 
  -8   5   5        8.00        8.12      0.30 o 
  -7   5   5        0.04       -0.04      0.29 o 
  -6   5   5       19.34       17.41      0.56 o 
  -5   5   5       16.19       14.75      0.44 o 
  -4   5   5       14.88       15.89      0.40 o 
  -3   5   5      338.14      331.17      2.98 o 
  -2   5   5       96.29       96.58      1.54 o 
  -1   5   5      285.74      270.57      1.91 o 
   0   5   5      316.81      310.86      2.39 o 
   1   5   5       15.82       17.17      0.42 o 
   2   5   5       59.23       60.96      2.48 o 
   3   5   5       28.05       31.40      1.86 o 
  -7   6   5       24.09       22.73      0.60 o 
  -6   6   5        0.77        0.52      0.16 o 
  -5   6   5      109.60       98.49      1.07 o 
  -4   6   5       29.59       26.96      0.52 o 
  -3   6   5       12.80       12.98      0.37 o 
  -2   6   5        4.81        4.23      0.29 o 
  -1   6   5        9.27        9.91      0.37 o 
   0   6   5       23.62       21.53      0.44 o 
   1   6   5       16.21       11.71      1.04 o 
   2   6   5       13.83       13.38      0.36 o 
  -6   7   5       83.10       74.42      1.33 o 
  -5   7   5       17.00       18.30      1.11 o 
  -4   7   5      167.64      156.08      4.58 o 
  -3   7   5      176.42      162.23      5.43 o 
  -2   7   5       22.74       24.47      0.48 o 
  -1   7   5      111.74       99.52      5.73 o 
   0   7   5        4.52        4.54      0.45 o 
   0  -8   6       20.26       24.01      0.42 o 
   1  -8   6       39.26       42.07      0.84 o 
  -3  -7   6       17.97       19.90      0.89 o 
  -2  -7   6        1.80        1.67      0.20 o 
  -1  -7   6        0.04        0.51      0.17 o 
   0  -7   6       12.91       12.25      0.32 o 
   1  -7   6       69.89       68.88      1.52 o 
   2  -7   6       11.53       11.28      0.30 o 
   3  -7   6       71.52       78.08      5.90 o 
  -4  -6   6       87.61       91.81      6.04 o 
  -3  -6   6       21.64       24.57      0.65 o 
  -2  -6   6       70.42       71.26      0.97 o 
  -1  -6   6       45.84       53.98      1.31 o 
   0  -6   6        6.00        5.46      0.40 o 
   1  -6   6       46.76       49.53      0.82 o 
   2  -6   6        0.13        0.58      0.20 o 
   3  -6   6       54.55       53.77      3.61 o 
   4  -6   6       26.35       20.74      1.90 o 
  -5  -5   6       25.45       30.05      3.08 o 
  -4  -5   6       71.61       75.93      1.11 o 
  -3  -5   6      198.90      210.88      3.73 o 
  -2  -5   6       14.12       10.48      0.39 o 
  -1  -5   6      131.04      118.08      1.92 o 
   0  -5   6      255.36      272.42      3.65 o 
   1  -5   6       21.24       28.85      1.69 o 
   2  -5   6      227.08      239.78     11.27 o 
   3  -5   6       14.29       15.92      0.57 o 
   4  -5   6      105.37      105.22      7.16 o 
   5  -5   6      133.76      134.13     12.32 o 
  -6  -4   6        1.10        1.31      0.23 o 
  -5  -4   6      151.50      168.18      9.51 o 
  -4  -4   6      148.94      159.92      2.88 o 
  -3  -4   6       15.03       17.61      1.05 o 
  -2  -4   6      181.06      173.79      1.49 o 
  -1  -4   6        7.49        8.34      0.29 o 
   0  -4   6       17.91       20.33      0.43 o 
   1  -4   6        2.05        2.25      0.25 o 
   2  -4   6       98.52       97.02      2.67 o 
   3  -4   6        0.24        0.92      0.45 o 
   4  -4   6       38.24       36.66      0.95 o 
   5  -4   6        2.43        2.51      0.37 o 
  -7  -3   6       14.51       19.74      2.28 o 
  -6  -3   6       74.40       79.12      4.31 o 
  -5  -3   6       18.61       21.89      1.95 o 
  -4  -3   6      715.32      715.17     17.88 o 
  -3  -3   6      201.18      208.84      1.61 o 
  -2  -3   6      160.98      147.98      1.30 o 
  -1  -3   6      563.22      575.36      2.76 o 
   0  -3   6      186.05      180.29      2.40 o 
   1  -3   6      522.54      468.50     16.14 o 
   2  -3   6      449.77      388.07      2.37 o 
   3  -3   6        0.77        5.91      1.56 o 
   4  -3   6        5.63        5.39      0.57 o 
   5  -3   6        7.55        6.62      0.27 o 
  -7  -2   6        2.96        2.33      0.55 o 
  -6  -2   6        0.36        1.08      0.29 o 
  -5  -2   6      160.99      140.71      6.40 o 
  -4  -2   6        0.24        0.36      0.22 o 
  -3  -2   6      276.39      265.72      1.76 o 
  -2  -2   6      361.73      351.60      1.98 o 
  -1  -2   6       55.50       44.19      1.37 o 
   0  -2   6     1196.57     1078.66     13.85 o 
   1  -2   6       92.07       92.80      2.38 o 
   2  -2   6      239.29      257.94      6.73 o 
   3  -2   6      266.82      261.39      6.12 o 
   4  -2   6      199.26      191.90     11.52 o 
   5  -2   6       18.27       18.93      1.37 o 
  -8  -1   6        0.02        0.41      0.14 o 
  -7  -1   6       55.81       54.95      8.04 o 
  -6  -1   6      153.22      145.64     14.08 o 
  -5  -1   6       34.90       35.08      0.76 o 
  -4  -1   6       98.75      101.20      1.09 o 
  -3  -1   6        5.44        4.93      0.21 o 
  -2  -1   6      271.11      242.27      2.36 o 
  -1  -1   6      130.75      118.79      1.37 o 
   0  -1   6      128.57      146.56      1.28 o 
   1  -1   6       67.69       78.32      0.91 o 
   2  -1   6       41.56       42.82      0.75 o 
   3  -1   6      133.96      136.13      4.40 o 
   4  -1   6        2.76        2.78      0.31 o 
   5  -1   6       22.52       23.24      1.74 o 
  -8   0   6       24.69       20.97      6.49 o 
  -7   0   6        0.45        0.27      0.22 o 
  -6   0   6      417.90      392.63     42.64 o 
  -5   0   6      300.41      252.72     12.04 o 
  -4   0   6       13.72       13.90      0.33 o 
  -3   0   6       52.81       46.66      1.00 o 
  -2   0   6      113.66      130.71      2.40 o 
  -1   0   6      278.32      320.54      3.90 o 
   0   0   6      765.57      823.06      3.48 o 
   1   0   6       63.41       81.03      0.92 o 
   2   0   6      235.67      252.96      1.81 o 
   3   0   6       70.17       74.80      1.04 o 
   4   0   6        0.31        1.39      0.24 o 
   5   0   6      109.03      108.38      8.43 o 
  -8   1   6       12.39        9.33      3.32 o 
  -7   1   6        0.07       -0.18      0.28 o 
  -6   1   6       20.44       17.56      2.27 o 
  -5   1   6        7.36        7.22      0.77 o 
  -4   1   6       13.77       15.92      0.36 o 
  -3   1   6      213.82      264.62      5.96 o 
  -2   1   6        4.59        2.49      0.18 o 
  -1   1   6      329.17      352.61      4.55 o 
   0   1   6        8.35        7.45      0.26 o 
   1   1   6        2.52        2.25      0.33 o 
   2   1   6       12.86       15.77      0.39 o 
   3   1   6       23.38       25.74      1.10 o 
   4   1   6       22.63       22.19      1.63 o 
   5   1   6       13.22       13.16      1.37 o 
  -8   2   6        6.67        7.53      0.36 o 
  -7   2   6      123.21       96.40     17.54 o 
  -6   2   6      179.55      194.02     12.86 o 
  -5   2   6        4.43        3.57      0.51 o 
  -4   2   6      249.57      291.39      8.42 o 
  -3   2   6      337.67      418.80      7.24 o 
  -2   2   6       32.80       38.68      1.27 o 
  -1   2   6      597.31      688.45      6.88 o 
   0   2   6        2.60        4.64      0.24 o 
   1   2   6      161.00      174.78      1.49 o 
   2   2   6       31.27       36.39      0.73 o 
   3   2   6        9.77       11.30      0.35 o 
   4   2   6        4.50        5.61      0.25 o 
  -8   3   6       65.93       67.63      1.16 o 
  -7   3   6        0.29        0.56      0.36 o 
  -6   3   6      178.77      210.59      4.33 o 
  -5   3   6        2.82        2.48      0.26 o 
  -4   3   6        9.80       10.65      0.33 o 
  -3   3   6       91.82      106.23      2.23 o 
  -2   3   6      915.27     1045.33      4.07 o 
  -1   3   6        2.96        3.54      0.55 o 
   0   3   6      634.42      692.44      6.32 o 
   1   3   6       32.46       31.94      1.23 o 
   2   3   6       56.55       57.01      0.88 o 
   3   3   6       79.99       86.84      1.07 o 
   4   3   6        2.29        2.71      0.19 o 
  -8   4   6        0.24       -0.07      0.28 o 
  -7   4   6        0.21        0.22      0.28 o 
  -6   4   6       21.36       22.68      0.58 o 
  -5   4   6        8.33       10.69      0.34 o 
  -4   4   6      174.69      180.60      4.30 o 
  -3   4   6      370.77      395.84      3.25 o 
  -2   4   6      150.29      160.37      2.08 o 
  -1   4   6       14.12       12.08      0.36 o 
   0   4   6       16.85       13.99      0.38 o 
   1   4   6       54.00       51.37      0.85 o 
   2   4   6        3.31        3.25      0.24 o 
   3   4   6       71.47       68.64      0.79 o 
  -7   5   6        0.84        2.00      0.24 o 
  -6   5   6       47.82       49.68      2.34 o 
  -5   5   6       83.90       86.12      1.07 o 
  -4   5   6        2.27        2.58      0.24 o 
  -3   5   6      828.05      825.40      6.27 o 
  -2   5   6      378.12      360.63      4.05 o 
  -1   5   6      163.22      162.33      1.48 o 
   0   5   6      118.57      117.61      1.24 o 
   1   5   6        0.05        0.19      0.21 o 
   2   5   6        8.36        9.06      0.27 o 
  -7   6   6       13.97       13.97      0.40 o 
  -6   6   6       12.89       14.88      0.33 o 
  -5   6   6        3.65        5.06      0.25 o 
  -4   6   6       17.08       17.66      0.38 o 
  -3   6   6       28.75       26.48      0.54 o 
  -2   6   6       27.14       24.75      0.51 o 
  -1   6   6       29.03       30.16      0.61 o 
   0   6   6       32.16       30.12      1.36 o 
   1   6   6      102.23       98.73      4.06 o 
  -5   7   6       13.34       14.17      0.86 o 
  -4   7   6        0.24        0.71      0.16 o 
  -3   7   6        0.15        2.06      0.43 o 
  -2   7   6       20.57       19.00      0.86 o 
  -1   7   6       15.04       14.47      1.22 o 
  -3  -7   7      122.10      135.73      6.27 o 
  -2  -7   7       64.85       68.10      2.87 o 
  -1  -7   7       33.97       33.40      0.74 o 
   0  -7   7       89.83       92.85      0.93 o 
   1  -7   7       53.29       60.54      0.74 o 
   2  -7   7       53.50       49.37      1.02 o 
  -4  -6   7       26.66       28.22      1.66 o 
  -3  -6   7        7.58        9.18      0.55 o 
  -2  -6   7        0.72        1.75      0.22 o 
  -1  -6   7       14.98       15.91      0.44 o 
   0  -6   7        0.51        0.39      0.29 o 
   1  -6   7       19.30       18.65      0.60 o 
   2  -6   7        0.40        0.03      0.23 o 
   3  -6   7       24.18       22.62      1.45 o 
   4  -6   7       21.44       22.53      2.23 o 
  -5  -5   7        6.45        6.25      0.25 o 
  -4  -5   7       60.48       63.14      2.92 o 
  -3  -5   7      359.27      366.97      9.37 o 
  -2  -5   7        7.75       11.15      0.77 o 
  -1  -5   7       48.53       41.95      0.76 o 
   0  -5   7       15.26       18.04      0.43 o 
   1  -5   7        9.59       10.76      0.55 o 
   2  -5   7      158.43      155.58      5.70 o 
   3  -5   7        5.30        5.28      0.45 o 
   4  -5   7       14.75       16.49      0.95 o 
  -6  -4   7        2.43        2.84      0.28 o 
  -5  -4   7        2.59        1.82      0.25 o 
  -4  -4   7       54.07       58.05      1.50 o 
  -3  -4   7      112.67      105.73      1.21 o 
  -2  -4   7      449.05      437.21      3.19 o 
  -1  -4   7       26.08       30.74      0.92 o 
   0  -4   7      165.58      152.51      2.31 o 
   1  -4   7      302.51      315.53     13.13 o 
   2  -4   7        4.91        6.35      0.52 o 
   3  -4   7      125.37      123.56      3.26 o 
   4  -4   7       75.46       73.70      2.57 o 
   5  -4   7        0.35        0.67      0.14 o 
  -7  -3   7        3.47        5.20      0.57 o 
  -6  -3   7      117.03      122.92      7.27 o 
  -5  -3   7       83.98       93.42      2.62 o 
  -4  -3   7      187.09      187.32      3.64 o 
  -3  -3   7      135.64      142.53      1.38 o 
  -2  -3   7      138.85      139.73      2.58 o 
  -1  -3   7       54.37       51.29      0.81 o 
   0  -3   7       72.79       68.34      1.35 o 
   1  -3   7      170.05      152.38      1.41 o 
   2  -3   7       11.74       12.23      0.36 o 
   3  -3   7        8.93        6.83      0.31 o 
   4  -3   7        8.22        9.74      0.30 o 
   5  -3   7        7.93        7.42      0.41 o 
  -7  -2   7       21.18       19.15      2.49 o 
  -6  -2   7       25.77       31.15      3.02 o 
  -5  -2   7      647.51      633.81     10.59 o 
  -4  -2   7       15.33       14.82      1.13 o 
  -3  -2   7      705.71      685.86      9.10 o 
  -2  -2   7       53.23       55.10      0.81 o 
  -1  -2   7      239.17      194.13      5.80 o 
   0  -2   7      926.30      808.66     10.64 o 
   1  -2   7      267.99      243.98      2.28 o 
   2  -2   7      200.28      200.34      2.22 o 
   3  -2   7       83.63       83.67      1.11 o 
   4  -2   7        1.45        1.58      0.33 o 
   5  -2   7       20.39       20.15      0.54 o 
  -8  -1   7       15.03       17.22      1.91 o 
  -7  -1   7        1.98        1.28      0.20 o 
  -6  -1   7        2.58        1.88      0.23 o 
  -5  -1   7        1.31        1.03      0.23 o 
  -4  -1   7       95.16       89.22      4.24 o 
  -3  -1   7      156.65      144.18      6.87 o 
  -2  -1   7       48.94       43.18      0.67 o 
  -1  -1   7      271.47      264.95      6.07 o 
   0  -1   7      127.57      134.79      1.84 o 
   1  -1   7      422.10      449.86      3.32 o 
   2  -1   7        4.17        4.66      0.28 o 
   3  -1   7       92.98      101.97      1.23 o 
   4  -1   7       77.39       75.52      2.96 o 
   5  -1   7        1.93        1.50      0.17 o 
  -8   0   7       41.95       40.34      7.06 o 
  -7   0   7       27.72       26.44      2.67 o 
  -6   0   7      120.03      108.57     10.27 o 
  -5   0   7      128.36      121.39      7.85 o 
  -4   0   7      148.19      138.27      3.54 o 
  -3   0   7       19.72       23.04      0.46 o 
  -2   0   7       71.03       80.97      0.94 o 
  -1   0   7       38.79       44.49      0.70 o 
   0   0   7      142.35      149.79      1.32 o 
   1   0   7        3.90        8.04      0.31 o 
   2   0   7        5.84        6.50      0.43 o 
   3   0   7       10.68       11.36      0.61 o 
   4   0   7       67.50       68.21      0.89 o 
  -8   1   7        1.84        1.87      0.57 o 
  -7   1   7       57.28       51.69     10.52 o 
  -6   1   7        8.45        5.86      1.37 o 
  -5   1   7      270.23      296.68     13.10 o 
  -4   1   7      134.19      141.34      3.02 o 
  -3   1   7        3.40        3.44      0.23 o 
  -2   1   7      239.03      250.61      2.45 o 
  -1   1   7      207.69      215.91      2.38 o 
   0   1   7      205.89      237.01      1.71 o 
   1   1   7      219.66      222.61      1.74 o 
   2   1   7        6.74        8.41      0.32 o 
   3   1   7       43.58       48.71      0.81 o 
   4   1   7       65.89       68.09      0.81 o 
  -8   2   7        1.96        2.45      0.25 o 
  -7   2   7       41.13       43.11      7.41 o 
  -6   2   7       20.28       24.46      2.13 o 
  -5   2   7        3.47        5.04      0.27 o 
  -4   2   7        4.41        6.28      0.27 o 
  -3   2   7        6.29        6.68      0.27 o 
  -2   2   7      291.32      328.84     10.24 o 
  -1   2   7      149.68      148.44      1.34 o 
   0   2   7        5.17        4.56      0.27 o 
   1   2   7        0.21        0.55      0.20 o 
   2   2   7        9.14        9.39      0.33 o 
   3   2   7        8.71        9.85      0.30 o 
   4   2   7       72.84       70.59      0.73 o 
  -8   3   7       98.17       95.45      1.27 o 
  -7   3   7       37.83       37.92      2.44 o 
  -6   3   7      332.03      369.71     16.22 o 
  -5   3   7      395.53      439.05     19.28 o 
  -4   3   7       21.28       30.33      3.11 o 
  -3   3   7      365.87      410.23     11.04 o 
  -2   3   7      627.28      685.61     12.35 o 
  -1   3   7       15.53       15.88      0.40 o 
   0   3   7      156.29      171.23      1.55 o 
   1   3   7        1.19        0.54      0.22 o 
   2   3   7       33.82       33.23      0.91 o 
   3   3   7       28.22       30.84      0.96 o 
  -8   4   7        3.33        4.43      0.25 o 
  -7   4   7       56.83       63.06      3.05 o 
  -6   4   7        1.24        2.06      0.27 o 
  -5   4   7      274.44      305.38      4.79 o 
  -4   4   7      105.39      117.81      1.27 o 
  -3   4   7        1.25        2.28      0.34 o 
  -2   4   7       41.40       44.07      1.42 o 
  -1   4   7      137.40      136.92      3.33 o 
   0   4   7        3.37        3.39      0.26 o 
   1   4   7      109.65      109.91      2.17 o 
   2   4   7       45.98       53.37      0.72 o 
  -7   5   7        1.78        1.03      0.16 o 
  -6   5   7       11.76       10.90      0.49 o 
  -5   5   7        0.29        0.80      0.33 o 
  -4   5   7       62.17       67.78      0.94 o 
  -3   5   7       14.57       16.67      0.40 o 
  -2   5   7       69.79       69.02      0.95 o 
  -1   5   7        4.13        4.32      0.26 o 
   0   5   7       15.86       17.78      0.38 o 
   1   5   7       26.50       26.79      0.52 o 
  -6   6   7        0.51        0.59      0.31 o 
  -5   6   7       19.71       19.01      0.39 o 
  -4   6   7       18.94       17.38      0.39 o 
  -3   6   7        1.63        2.53      0.67 o 
  -2   6   7      144.02      138.68      3.35 o 
  -1   6   7       71.09       69.88      2.96 o 
   0   6   7       53.33       46.64      2.03 o 
  -4   7   7        3.66        3.81      0.17 o 
  -3   7   7        3.05        2.06      0.17 o 
  -2  -7   8       87.02       85.61      3.19 o 
  -1  -7   8        0.27       -0.04      0.18 o 
   0  -7   8       15.16       15.89      0.55 o 
   1  -7   8        0.31        0.92      0.14 o 
  -4  -6   8       99.60      113.84      8.37 o 
  -3  -6   8        1.56        2.31      0.49 o 
  -2  -6   8      247.73      255.72      6.55 o 
  -1  -6   8      206.61      205.99      4.75 o 
   0  -6   8        1.17        1.83      0.20 o 
   1  -6   8      141.74      136.46      3.62 o 
   2  -6   8       69.80       68.61      1.40 o 
   3  -6   8       24.27       22.80      1.49 o 
  -5  -5   8       36.72       40.69      2.99 o 
  -4  -5   8       20.66       25.36      0.50 o 
  -3  -5   8       47.38       48.14      1.55 o 
  -2  -5   8        0.91        1.28      0.21 o 
  -1  -5   8        3.21        2.13      0.22 o 
   0  -5   8       50.51       50.98      0.80 o 
   1  -5   8       25.26       25.77      0.71 o 
   2  -5   8      111.74      106.36      5.30 o 
   3  -5   8        2.38        2.73      0.40 o 
  -6  -4   8       11.03       14.43      1.35 o 
  -5  -4   8       69.53       81.15      6.64 o 
  -4  -4   8       92.71       95.65      5.03 o 
  -3  -4   8       80.11       78.79      1.23 o 
  -2  -4   8      280.95      276.95      3.81 o 
  -1  -4   8        4.14        3.12      0.26 o 
   0  -4   8      151.73      132.89      1.36 o 
   1  -4   8      100.90       96.60      2.85 o 
   2  -4   8        0.32        0.13      0.23 o 
   3  -4   8       29.17       28.21      0.87 o 
   4  -4   8        5.31        5.92      0.21 o 
  -7  -3   8       12.30       14.13      1.43 o 
  -6  -3   8        0.72        0.51      0.24 o 
  -5  -3   8        2.56        2.42      0.23 o 
  -4  -3   8        0.58        1.00      0.20 o 
  -3  -3   8        7.51        8.13      0.31 o 
  -2  -3   8        1.72        2.50      0.35 o 
  -1  -3   8      274.16      266.74      6.58 o 
   0  -3   8       30.03       37.39      0.84 o 
   1  -3   8      292.28      273.33      1.98 o 
   2  -3   8       88.53       85.33      1.07 o 
   3  -3   8        3.44        5.16      0.33 o 
   4  -3   8       21.96       21.90      0.43 o 
  -7  -2   8       16.29       16.76      1.45 o 
  -6  -2   8        6.07        6.85      0.75 o 
  -5  -2   8       94.45       97.43      3.20 o 
  -4  -2   8       14.81       17.57      0.66 o 
  -3  -2   8      514.62      507.23      5.15 o 
  -2  -2   8       31.55       31.09      0.75 o 
  -1  -2   8      176.45      153.57      5.01 o 
   0  -2   8       36.59       29.34      0.56 o 
   1  -2   8       55.93       55.02      1.09 o 
   2  -2   8       15.21       13.33      0.38 o 
   3  -2   8        0.13        0.46      0.23 o 
   4  -2   8       10.27        8.13      0.24 o 
  -7  -1   8       69.49       72.80      7.11 o 
  -6  -1   8       62.13       55.87      3.46 o 
  -5  -1   8        5.98        8.30      0.37 o 
  -4  -1   8      358.21      338.17     18.13 o 
  -3  -1   8       81.71       74.03      4.54 o 
  -2  -1   8      507.29      444.85      9.53 o 
  -1  -1   8      515.05      505.04     13.42 o 
   0  -1   8      174.83      171.53      1.54 o 
   1  -1   8      722.83      743.09     13.31 o 
   2  -1   8       57.73       61.28      0.96 o 
   3  -1   8       38.06       35.08      0.69 o 
   4  -1   8       56.73       56.06      0.70 o 
  -8   0   8        0.40        1.33      0.15 o 
  -7   0   8       18.59       15.21      0.75 o 
  -6   0   8       22.24       16.48      2.30 o 
  -5   0   8        8.35        7.64      0.31 o 
  -4   0   8        0.11       -0.24      0.24 o 
  -3   0   8       43.40       49.36      2.34 o 
  -2   0   8       26.73       31.73      0.67 o 
  -1   0   8      479.96      516.93     13.43 o 
   0   0   8      194.44      201.08      1.70 o 
   1   0   8       97.89      100.12      2.29 o 
   2   0   8      132.67      137.66      1.40 o 
   3   0   8        5.28        4.89      0.27 o 
   4   0   8       95.10       94.79      2.15 o 
  -8   1   8       15.29       15.38      3.26 o 
  -7   1   8       42.13       34.87      5.83 o 
  -6   1   8       16.49       15.22      1.51 o 
  -5   1   8      327.70      334.02     19.39 o 
  -4   1   8      294.32      313.42     16.25 o 
  -3   1   8      156.21      174.72      3.19 o 
  -2   1   8      187.81      200.01      3.33 o 
  -1   1   8        0.68        0.10      0.28 o 
   0   1   8        4.72        7.61      0.65 o 
   1   1   8        0.29        0.24      0.28 o 
   2   1   8        4.00        4.34      0.26 o 
   3   1   8        0.07        1.20      0.19 o 
  -8   2   8        4.44        4.45      0.99 o 
  -7   2   8        5.23        5.34      0.84 o 
  -6   2   8       13.32       17.46      1.37 o 
  -5   2   8       16.18       21.53      0.54 o 
  -4   2   8      267.07      305.21      7.17 o 
  -3   2   8      413.78      439.72      6.31 o 
  -2   2   8       23.16       18.98      0.43 o 
  -1   2   8      145.73      146.79      1.89 o 
   0   2   8       35.20       30.49      1.27 o 
   1   2   8       18.33       21.89      0.48 o 
   2   2   8       33.03       36.64      0.67 o 
   3   2   8        0.63        1.49      0.19 o 
  -8   3   8       11.98        9.10      0.31 o 
  -7   3   8       10.42       11.07      0.93 o 
  -6   3   8       63.24       64.52      3.93 o 
  -5   3   8      102.78      108.25      5.54 o 
  -4   3   8        2.23        1.91      0.24 o 
  -3   3   8       93.49      109.55      4.29 o 
  -2   3   8      113.37      117.08      4.19 o 
  -1   3   8       43.78       50.63      0.85 o 
   0   3   8       10.70        9.23      0.79 o 
   1   3   8       11.09       12.57      0.49 o 
   2   3   8       16.62       16.49      0.37 o 
  -7   4   8      140.16      147.55     12.27 o 
  -6   4   8       76.10       77.20      1.85 o 
  -5   4   8      132.98      146.50      5.99 o 
  -4   4   8      229.09      227.72      1.77 o 
  -3   4   8        2.73        3.43      0.66 o 
  -2   4   8      210.48      214.81      4.75 o 
  -1   4   8      152.56      151.62      3.94 o 
   0   4   8        1.72        1.08      0.21 o 
   1   4   8       61.08       57.38      1.12 o 
  -7   5   8        0.05        0.02      0.27 o 
  -6   5   8       40.45       40.05      1.41 o 
  -5   5   8       56.84       55.33      1.72 o 
  -4   5   8       31.53       30.43      0.62 o 
  -3   5   8       49.55       50.07      0.77 o 
  -2   5   8       73.00       68.53      0.89 o 
  -1   5   8      127.39      125.36      1.15 o 
   0   5   8       24.86       27.31      0.50 o 
  -5   6   8        7.95        7.99      0.22 o 
  -4   6   8        2.48        1.87      0.17 o 
  -3   6   8        6.43        5.91      0.22 o 
  -2   6   8        4.04        4.92      0.37 o 
  -3  -6   9        7.34        6.75      0.20 o 
  -2  -6   9       59.13       62.71      1.75 o 
  -1  -6   9       27.54       29.71      0.58 o 
   0  -6   9        4.93        4.28      0.18 o 
   1  -6   9       32.30       27.51      0.44 o 
  -4  -5   9       26.29       26.44      1.32 o 
  -3  -5   9       92.67       99.74      2.77 o 
  -2  -5   9        1.29        1.51      0.20 o 
  -1  -5   9       93.05       95.92      1.02 o 
   0  -5   9      215.01      204.76      1.49 o 
   1  -5   9        0.15        0.16      0.21 o 
   2  -5   9      122.27      122.30      3.03 o 
  -5  -4   9        0.81        1.46      0.43 o 
  -4  -4   9        0.14        0.15      0.21 o 
  -3  -4   9        8.02        7.70      0.29 o 
  -2  -4   9       52.63       48.10      2.39 o 
  -1  -4   9        3.27        3.90      0.25 o 
   0  -4   9        0.17        0.28      0.22 o 
   1  -4   9       32.41       33.93      1.06 o 
   2  -4   9        4.34        5.44      0.28 o 
   3  -4   9       23.58       25.00      0.68 o 
  -6  -3   9       38.43       42.63      2.96 o 
  -5  -3   9        2.63        3.16      0.40 o 
  -4  -3   9       78.41       76.95      2.93 o 
  -3  -3   9       10.30       11.28      0.33 o 
  -2  -3   9       90.44       83.68      4.47 o 
  -1  -3   9      371.14      357.44      8.35 o 
   0  -3   9       47.62       48.39      1.29 o 
   1  -3   9      230.12      217.72      4.44 o 
   2  -3   9      113.56      101.58      1.39 o 
   3  -3   9        3.50        3.10      0.19 o 
  -7  -2   9        0.52        0.99      0.28 o 
  -6  -2   9       39.36       32.68      2.65 o 
  -5  -2   9       28.51       29.50      2.39 o 
  -4  -2   9       66.04       61.35      2.59 o 
  -3  -2   9        0.96        1.32      0.22 o 
  -2  -2   9       42.14       39.92      1.06 o 
  -1  -2   9       47.76       49.70      1.73 o 
   0  -2   9      289.61      264.19     11.07 o 
   1  -2   9        4.91        3.83      0.57 o 
   2  -2   9      184.13      166.37      3.01 o 
   3  -2   9       46.28       40.63      2.22 o 
  -7  -1   9       61.21       61.66      7.45 o 
  -6  -1   9       21.74       20.59      2.13 o 
  -5  -1   9        9.70       11.23      0.76 o 
  -4  -1   9      203.07      197.29     13.14 o 
  -3  -1   9       16.84       15.35      1.54 o 
  -2  -1   9      332.00      291.69     12.64 o 
  -1  -1   9      135.48      121.70      7.61 o 
   0  -1   9       21.29       22.66      1.16 o 
   1  -1   9       29.44       27.04      0.55 o 
   2  -1   9        0.29       -0.22      0.26 o 
   3  -1   9        1.80        1.84      0.18 o 
  -7   0   9       14.04       13.56      2.16 o 
  -6   0   9      228.71      224.15     25.32 o 
  -5   0   9        3.27        3.37      0.29 o 
  -4   0   9      119.53      112.24      6.39 o 
  -3   0   9      258.99      243.84     15.44 o 
  -2   0   9      515.79      508.76     31.14 o 
  -1   0   9       32.15       38.05      1.06 o 
   0   0   9      379.54      388.18      8.90 o 
   1   0   9       38.88       41.98      0.81 o 
   2   0   9      215.56      214.67      7.26 o 
   3   0   9       20.28       22.63      1.40 o 
  -7   1   9        5.33        3.47      0.87 o 
  -6   1   9       17.36       16.98      2.45 o 
  -5   1   9       21.76       20.85      2.30 o 
  -4   1   9       19.55       21.60      1.40 o 
  -3   1   9       69.32       79.66      4.35 o 
  -2   1   9      346.39      379.51     16.16 o 
  -1   1   9      144.83      143.00      3.54 o 
   0   1   9       62.29       64.98      1.42 o 
   1   1   9       26.32       27.86      0.55 o 
   2   1   9       38.73       41.65      1.21 o 
   3   1   9       98.12       90.36      3.16 o 
  -7   2   9       63.23       60.49     10.55 o 
  -6   2   9       74.63       80.97      7.15 o 
  -5   2   9        2.84        2.17      0.22 o 
  -4   2   9       66.02       76.83      3.14 o 
  -3   2   9      165.59      171.30      9.04 o 
  -2   2   9        6.70        7.38      0.33 o 
  -1   2   9      166.77      170.36      1.55 o 
   0   2   9        0.95        2.09      0.61 o 
   1   2   9       43.56       39.95      0.86 o 
   2   2   9        0.33        0.43      0.14 o 
  -7   3   9        2.14        2.67      0.53 o 
  -6   3   9       27.83       29.96      2.30 o 
  -5   3   9       11.03       12.79      0.37 o 
  -4   3   9        1.57        1.71      0.22 o 
  -3   3   9       18.40       21.20      1.21 o 
  -2   3   9       69.60       68.99      1.47 o 
  -1   3   9       36.83       39.97      0.75 o 
   0   3   9      142.66      147.66      2.68 o 
   1   3   9        9.61       10.44      0.28 o 
  -7   4   9       16.12       15.24      1.56 o 
  -6   4   9        2.58        2.04      0.19 o 
  -5   4   9       42.26       45.61      1.32 o 
  -4   4   9       60.04       56.77      1.89 o 
  -3   4   9        0.04       -0.11      0.31 o 
  -2   4   9        2.15        2.10      0.22 o 
  -1   4   9       11.77       13.35      0.32 o 
   0   4   9       41.55       35.99      0.83 o 
  -6   5   9       92.29       90.75      4.18 o 
  -5   5   9       31.38       27.17      0.49 o 
  -4   5   9       63.59       65.85      2.32 o 
  -3   5   9      167.21      153.29      3.07 o 
  -2   5   9        0.78        1.54      0.18 o 
  -1   5   9      119.31      108.02      1.46 o 
  -3  -5  10      159.13      166.98      8.43 o 
  -2  -5  10        2.25        1.17      0.17 o 
  -1  -5  10      132.52      129.74      5.23 o 
   0  -5  10       79.32       77.62      0.77 o 
   1  -5  10        1.33        1.41      0.31 o 
  -5  -4  10       28.29       27.85      2.52 o 
  -4  -4  10       22.43       24.99      1.04 o 
  -3  -4  10       55.31       52.80      3.17 o 
  -2  -4  10       37.30       42.24      2.38 o 
  -1  -4  10       26.99       24.74      0.91 o 
   0  -4  10      194.99      199.88      5.60 o 
   1  -4  10      158.91      158.08      1.19 o 
   2  -4  10        3.06        4.21      0.49 o 
  -6  -3  10        7.40        8.82      0.73 o 
  -5  -3  10       15.74       14.08      1.25 o 
  -4  -3  10       64.75       68.21      5.26 o 
  -3  -3  10        0.15        0.04      0.43 o 
  -2  -3  10       72.47       73.72      3.75 o 
  -1  -3  10       15.91       13.57      0.62 o 
   0  -3  10        3.28        3.19      0.24 o 
   1  -3  10        8.27       10.19      0.39 o 
   2  -3  10        8.02       11.59      0.26 o 
  -6  -2  10       56.19       57.20      6.39 o 
  -5  -2  10      106.12      104.86      7.88 o 
  -4  -2  10       70.43       67.74      4.97 o 
  -3  -2  10      183.12      174.95     11.47 o 
  -2  -2  10       32.62       31.36      1.69 o 
  -1  -2  10        9.36       10.12      1.38 o 
   0  -2  10      104.82       96.70      3.16 o 
   1  -2  10       46.56       42.51      2.13 o 
   2  -2  10       94.29       89.13      0.87 o 
  -7  -1  10        0.20        0.28      0.14 o 
  -6  -1  10        1.08        1.06      0.18 o 
  -5  -1  10       51.01       46.46      4.87 o 
  -4  -1  10       58.16       54.40      5.56 o 
  -3  -1  10       62.65       56.50      2.44 o 
  -2  -1  10      196.54      179.48     16.61 o 
  -1  -1  10       31.42       26.87      2.87 o 
   0  -1  10       13.89       15.98      1.34 o 
   1  -1  10       15.65       14.24      0.34 o 
   2  -1  10        8.21        9.88      0.48 o 
  -7   0  10       13.01       14.56      2.59 o 
  -6   0  10      223.43      220.39     30.59 o 
  -5   0  10       68.93       62.76      7.60 o 
  -4   0  10       12.67       12.62      1.22 o 
  -3   0  10       20.59       18.25      1.31 o 
  -2   0  10       19.62       17.87      1.34 o 
  -1   0  10       38.32       37.06      1.41 o 
   0   0  10      113.53      108.71      4.46 o 
   1   0  10       19.48       17.26      1.26 o 
   2   0  10       59.91       49.27      2.53 o 
  -7   1  10       71.07       59.40     10.64 o 
  -6   1  10       13.70       13.15      2.12 o 
  -5   1  10      384.89      344.84     41.68 o 
  -4   1  10       36.23       33.52      2.78 o 
  -3   1  10       26.37       28.24      1.44 o 
  -2   1  10       37.16       38.93      0.86 o 
  -1   1  10       46.31       42.16      0.78 o 
   0   1  10       60.15       65.84      3.56 o 
   1   1  10      154.26      150.51      7.27 o 
  -7   2  10        8.13        7.88      1.45 o 
  -6   2  10        4.13        4.53      0.57 o 
  -5   2  10        2.82        3.42      0.61 o 
  -4   2  10       14.03       15.30      1.41 o 
  -3   2  10        0.73        1.02      0.19 o 
  -2   2  10       50.28       56.17      2.38 o 
  -1   2  10       10.60       12.44      0.77 o 
   0   2  10        1.25        2.10      0.21 o 
   1   2  10       16.04       12.54      0.75 o 
  -6   3  10       84.13       79.99     10.67 o 
  -5   3  10       31.17       34.55      3.13 o 
  -4   3  10       26.43       31.57      1.64 o 
  -3   3  10       45.85       50.75      3.39 o 
  -2   3  10       86.79       78.44      2.30 o 
  -1   3  10        0.41        0.11      0.33 o 
   0   3  10       66.50       52.89      2.23 o 
  -6   4  10        1.13        1.58      0.55 o 
  -5   4  10       28.79       33.81      1.33 o 
  -4   4  10       11.80       12.94      1.66 o 
  -3   4  10        4.46        5.45      0.33 o 
  -2   4  10       49.80       49.89      3.01 o 
  -1   4  10       45.27       47.25      2.20 o 
  -4  -4  11       26.86       26.99      2.68 o 
  -3  -4  11       63.95       55.62      3.80 o 
  -2  -4  11      229.73      218.99     13.80 o 
  -1  -4  11       33.71       35.95      2.36 o 
   0  -4  11       23.29       21.95      1.63 o 
  -5  -3  11        0.39        1.01      0.13 o 
  -4  -3  11       37.36       35.88      3.40 o 
  -3  -3  11       22.07       23.13      1.90 o 
  -2  -3  11       58.74       54.21      3.33 o 
  -1  -3  11      220.37      219.93     11.65 o 
   0  -3  11        3.08        2.94      0.20 o 
   1  -3  11       89.07       93.47      0.78 o 
  -5  -2  11       62.09       60.97      7.87 o 
  -4  -2  11        0.17        1.87      0.33 o 
  -3  -2  11       46.88       45.18      3.60 o 
  -2  -2  11       24.57       23.07      1.24 o 
  -1  -2  11       66.43       62.29      3.90 o 
   0  -2  11        3.33        3.18      0.61 o 
   1  -2  11        0.67        0.70      0.36 o 
  -6  -1  11        8.93        8.37      1.13 o 
  -5  -1  11      123.76      115.27     10.88 o 
  -4  -1  11      209.50      197.94     22.08 o 
  -3  -1  11        3.64        4.13      0.96 o 
  -2  -1  11       42.57       39.82      3.88 o 
  -1  -1  11        2.51        2.53      0.58 o 
   0  -1  11       45.33       44.89      2.72 o 
   1  -1  11       70.22       68.71      1.96 o 
  -6   0  11        0.11        0.24      0.16 o 
  -5   0  11        0.19        0.55      0.17 o 
  -4   0  11        6.40        6.46      1.37 o 
  -3   0  11       51.39       45.72      5.92 o 
  -2   0  11        2.11        2.39      0.20 o 
  -1   0  11       94.25       76.42      7.00 o 
   0   0  11        4.33        5.21      0.53 o 
   1   0  11       58.17       47.95      2.67 o 
  -6   1  11        3.25        4.08      0.88 o 
  -5   1  11      244.12      216.01     32.82 o 
  -4   1  11       22.95       19.39      1.83 o 
  -3   1  11       61.19       58.73      6.86 o 
  -2   1  11       24.64       20.10      2.42 o 
  -1   1  11       29.18       21.93      2.69 o 
   0   1  11        0.07       -0.14      0.18 o 
  -6   2  11       47.45       38.10      7.00 o 
  -5   2  11        9.66       13.02      2.04 o 
  -4   2  11      229.08      207.61     21.06 o 
  -3   2  11       47.51       40.97      3.34 o 
  -2   2  11       83.52       81.76      3.37 o 
  -1   2  11      135.80      127.56     10.06 o 
  -5   3  11        0.01        0.25      0.15 o 
  -4   3  11        9.79        8.67      1.04 o 
  -3   3  11       11.79       10.95      1.12 o 
  -2   3  11        8.70        9.52      0.44 o 
  -3  -3  12       29.23       28.48      3.69 o 
  -2  -3  12        0.58        0.35      0.27 o 
  -4  -2  12        0.00       -0.02      0.22 o 
  -3  -2  12        8.60        8.36      0.87 o 
  -2  -2  12       29.19       25.99      2.26 o 
  -1  -2  12        0.28        0.28      0.12 o 
  -5  -1  12       37.61       34.94      5.08 o 
  -4  -1  12       39.44       35.79      4.79 o 
  -3  -1  12       12.78       13.46      1.57 o 
  -2  -1  12       46.92       40.50      4.44 o 
  -1  -1  12        0.09        0.84      0.13 o 
  -5   0  12        0.07        0.15      0.29 o 
  -4   0  12      123.00      117.43     17.97 o 
  -3   0  12      127.91      108.48     14.37 o 
  -2   0  12        0.16        1.70      0.17 o 
  -1   0  12      144.05      131.08     12.69 o 
  -5   1  12        2.15        3.33      0.37 o 
  -4   1  12        5.19        4.73      0.46 o 
  -3   1  12        7.73        6.75      0.74 o 
  -2   1  12       16.20       12.63      1.50 o 
  -4   2  12       85.45       66.73     11.40 o 
  -3   2  12       18.60       16.13      2.20 o 
                                                 
